# Supplementary material for: Untargeted LC–MS Plasma Metabolomics Reveals Altered Amino Acid and Carbohydrate Metabolism in Dairy Calves Supplemented with Direct-Fed Microbials
Source: Metabolites. 2026 Jun 25;16(7):441. doi: 10.3390/metabo16070441 (PMC13414166; doi:10.3390/metabo16070441)
Supplement: Supplementary file 1 [file metabolites-16-00441-s001.zip › Supplementary material.xlsx]

## Sheet: Sheet
Peak Pair Information									Identification Level	Tier 1 - Positive Identification (CIL Library)					Tier 2 - High Confidence Putative Identification (LI Library)					Tier 3 - Putative Identification (MyCompoundID Library)			Missing Ratio	1	2	3	4	5	6	7	8	9	10	11	12	13	14	15	16	17	18	19	20	21	22	23	24	25	26
No	RT (s)	Normalized RT (s)	m/z_light	m/z_heavy	Neutral Mass (Da)	Intensity	nCharge	nTag		NovaMT Library No.	External Identifier	Compound	Mass Error (ppm)	RT Error (s)	NovaMT Library No.	External Identifier	Compound	Mass Error (ppm)	RT Error (s)	Zero-reaction	One-reaction	Two-reaction		CCR14 BB	CCR14 BY	CCR14 YB	CCR14 YY	CCR14 BB	CCR14 BY	CCR14 YB	CCR14 YY	CCR14(2) C	CCR14(2) L	CCR17 CC	CCR17 CS	CCR17 AC	CCR17 AS	CCR17 MC	CCR17 MS	CCR17 CC	CCR17 CS	CCR17 AC	CCR17 AS	CCR17 MC	CCR17 MS	CCR 14 BB	CCR 14 BY	CCR 14 YB	CCR 14 YY
K-T242	279.5	274.1	292.111	294.118	44.0262	1235551	1	1	Tier 1	AN00014000	C00084	Acetaldehyde	0.03	2.4									0	1.206	1.271	1.261	1.208	1.442	1.173	1.165	1.182	1.404	1.118	1.076	1.309	1.362	1.382	1.216	1.15	1.294	1.28	1.28	1.364	1.249	1.428	1.218	1.273	1.272	1.312
K-T310	305.3	298.8	306.127	308.134	58.0419	376920	1	1	Tier 1	AN00026003	C00479	Propanal	0.61	7.3									0	1.195	1.202	1.197	1.345	1.403	1.064	1.249	1.159	1.237	1.168	1.033	1.251	1.112	1.309	1.413	1.133	1.279	1.367	1.238	1.079	1.246	1.219	1.24	1.161	1.289	1.197
K-1152	466.9	456.6	567.184	571.198	72.0208	15321.9	1	2	Tier 1	AN00060000	C00546	Pyruvaldehyde	0.57	2.6									0	0.896	0.563	0.649	2.419	1.086	2.897	1.025	0.691	1.219	1.329	1.054	1.215	1.421	0.333	0.919	0.979	0.878	1.075	0.929	1.178	3.796	0.363	0.621	1.046	1.313	0.445
K-T474	386.7	378.8	320.143	322.149	72.0575	94929	1	1	Tier 1	AN00061006	C01412	Butanal/Butanone	0.72	4									0	1.747	1.224	1.096	1.039	1.466	1.078	1.04	1.446	1.131	1.138	1.243	1.572	1.411	1.494	1.195	1.195	1.539	1.304	0.955	1.366	1.32	1.334	1.247	1.07	1.012	1.627
K-T502	398.1	390	332.143	334.149	84.0575	8235	1	1	Tier 1	AN00102001	HMDB0001184	3-Penten-2-one	1.12	2.9									0	0.813	0.884	2.112	0.881	1.31	1.081	1.649	1.219	1.036	1.193	1.825	1.757	0.678	1.422	0.893	0.899	1.555	0.993	1.042	1.994	1.602	1.404	0.779	3.158	1.24	1.123
K-1233	494.1	483.1	581.199	585.213	86.0358	8986.24	1	2	Tier 1	AN00108006	C00741	Diacetyl	1.71	1.6									0	1.099	1.733	1.145	1.08	0.852	1.66	1.395	1.623	1.023	1.28	1.464	1.051	1.245	1.141	1.196	1.523	1.331	1.224	1.427	1.107	1.54	1.175	1.199	1.425	1.238	1.577
K-T574	432.5	423.1	334.158	336.165	86.0732	78714	1	1	Tier 1	AN00109007	C07329	Iso-Valeraldehyde	0.71	9.2									0	1.438	1.145	1.051	1.443	1.57	1.144	1.325	1.276	1.131	1.264	1.052	1.052	1.338	1.549	1.217	1.076	1.697	1.001	1.047	1.491	1.322	1.341	1.076	1.869	1.382	1.21
K-T158	234.6	231.4	336.101	338.108	88.016	2659088	1	1	Tier 1	AN00117000	C00022	Pyruvic acid	0.33	1.2									0	0.866	1.195	1.384	0.946	1.099	1.57	1.48	0.925	0.77	1.543	0.759	1.429	1.649	1.199	1.198	1.441	0.881	1.018	1.122	0.699	1.24	1.646	1.512	1.027	1.333	1.516
K-T45	158.6	158.1	338.117	340.124	90.0317	1411831	1	1	Tier 1	AN00130008	C00184	Glycerone/Methylglyoxal	0.11	0.6									0	0.654	0.456	3.301	0.671	0.326	2.828	4.593	0.93	0.403	2.248	0.471	0.834	3.551	0.579	3.839	3.138	0.403	0.402	1.141	0.334	0.516	0.628	9.661	1.115	0.539	1.036
K-T829	475.2	464.6	348.174	350.181	100.089	349336	1	1	Tier 1	AN00167001	HMDB0000753	Hexanone/2-hexanone/Isopropyl ethyl ketone	0.26	2.3									0	1.211	1.184	1.103	1.257	1.425	1.139	1.154	1.096	1.43	1.05	1.056	1.174	1.246	1.2	1.187	1.177	1.344	1.072	1.109	1.301	1.289	1.18	1.15	1.093	1.237	1.217
K-T126	216.4	213.8	350.117	352.124	102.032	16152	1	1	Tier 1	AN00177003	C00232	Succinic acid semialdehyde	1.15	0.2									0	2.127	1.246	1.576	0.657	1.305	1.531	1.157	1.014	1.172	0.808	1.088	1.662	1.468	1.298	1.585	0.827	0.939	1.55	1.209	1.202	1.917	2.092	0.778	1.404	0.783	2.376
K-833	359.6	349.4	364.133	366.139	116.048	4901.74	1	1	Tier 1	AN00266001	C00141	a-Ketoisovaleric acid	0.97	6.8									0	0.817	0.944	0.683	1.116	1.237	0.924	0.987	0.585	0.786	0.675	1.007	1.116	0.965	1.137	0.868	0.824	0.856	0.77	0.855	1.129	1.129	0.916	0.69	0.743	0.94	0.946
K-T963	552.7	539.1	376.205	378.212	128.12	71505	1	1	Tier 1	AN00376001	C01545	Octaldehyde	0.51	2.2									0	1.057	1.309	0.981	1.027	1.745	1.117	1.209	0.988	1.475	1.1	0.866	1.098	1.225	1.126	1.383	1.12	1.195	1.252	0.987	1.586	1.098	1.383	1.058	1.246	1.333	1.303
K-778	343.3	335.9	378.149	380.155	130.063	778735	1	1	Tier 1	AN00396012	C00233	Methyloxovaleric acid	0.93	2.8									0	0.916	1.002	0.956	1.28	0.839	1.093	0.762	0.918	0.809	0.707	0.969	1.198	0.897	1.199	0.927	0.941	0.934	1.189	0.76	0.924	1.132	0.948	0.969	0.935	1.067	0.921
K-T66	182.1	180.8	394.106	396.113	146.022	127057	1	1	Tier 1	AN00570003	C00026	Oxoglutaric acid	1.77	5.5									0	1.233	1.049	1.302	0.82	1.345	1.088	1.192	0.886	0.873	1.205	0.876	1.093	1.433	1.209	1.173	1.327	1.144	0.897	0.984	0.831	1.138	1.496	1.017	0.852	1.089	1.27
K-T349	331	324.4	400.13	402.137	152.047	82403	1	1	Tier 1	AN00647014	C13635	4-Acetylresorcinol	5.84	2.8									0	1.158	1.278	1.147	1	1.544	1.129	1.13	1.035	1.301	0.921	1.326	1.215	1.142	1.325	1.248	1.231	1.579	1.174	1.01	1.323	1	1.037	1.141	1.447	1.328	0.886
K-T1048	617.8	603.1	404.237	406.243	156.151	64341	1	1	Tier 1	AN00704003	C12307	Decanal/2-Decanone	0.07	6.1									0	1.408	1.264	1.151	1.238	1.51	1.192	1.318	0.883	1.037	0.894	0.849	1.11	1.337	1.156	1.046	1.002	1.15	1.279	0.967	1.088	1.016	0.859	1.037	1.381	1.262	1.42
K-T13	99.6	105.9	442.128	444.135	194.043	4225	1	1	Tier 1	AN01214008	C08348	Galacturonic acid	0.58	2.8									0.2326	1.246	0.6994	0.864	0.951	0.842	0.6858	0.991	1.036	2.668	0.678	0.713	1.233	0.7345	1.028	0.977	1.693	0.8254	1.059	1.013	1.327	1.154	0.802	0.909	0.852	0.7648	0.928
K-964	401.7	393.5	610.294	612.302	362.209	7274.58	1	1	Tier 1	AN03543000	C00735	Cortisol	0.23	1									0	1.054	0.847	0.896	1.004	0.895	0.891	0.806	0.72	0.776	0.809	0.895	0.896	0.898	1.048	0.943	0.791	1.107	0.832	0.58	1.193	1.078	1.034	0.707	1.003	0.945	0.853
K-T510	402.5	394.3	346.158	348.165	98.0732	16330	1	1	Tier 1	BM00157007	C00414	Cyclohexanone	1.6	3.8									0	1.416	1.547	1.04	1.584	0.999	1.036	1.1	0.919	0.79	0.756	1.029	1.248	0.934	0.751	1.867	1.449	1.448	1.02	1.269	1.115	0.999	1.47	0.794	0.963	0.948	1.075
K-T581	426.7	417.6	354.127	356.134	106.042	60530	1	1	Tier 1	BM00208000	C00261	Benzaldehyde	2.03	2.2									0	0.956	1.149	1.192	1.167	0.949	0.973	1.285	1.09	1.336	0.806	1.01	2.813	1.154	1.131	1.082	1.071	1.072	0.966	1.199	1.287	1.301	1.106	0.919	0.97	1.061	1.455
K-T16	117.9	121.8	398.137	400.144	150.053	68097	1	1	Tier 1	BM00622007	HMDB0029942	D-Arabinose	1.71	5.6									0	1.407	0.923	0.729	0.898	1.193	1.046	1.433	0.75	0.691	0.986	1.474	1.22	0.948	1.1	0.753	0.919	0.794	0.846	0.951	1.222	1.111	2.308	0.92	0.939	0.813	0.825
K-T10283	296	289.6	348.137	350.145	100.052	4245	1	1	Tier 1	BP00165001	HMDB0031178	2-Methyl tetrahydro-3-furanone	3.28	2									0.3023	0.808	0.661	0.969	0.7251	1.04	0.951	0.869	0.6678	0.7707	0.6769	0.6347	1.103	0.782	0.7645	0.767	0.6695	1.119	0.6976	1.12	1.268	0.858	0.714	0.772	0.956	1.085	0.89
K-T10810	489.8	478.9	382.158	384.165	134.073	42494	1	1	Tier 1	BP00444009	HMDB0033716	Phenylpropyl aldehyde	0.58	1.5									0	0.631	0.712	0.569	0.563	0.933	1.392	0.824	0.693	0.683	0.562	0.493	0.654	1.088	1.007	0.843	0.725	0.567	0.661	0.629	0.694	0.882	0.578	0.748	0.699	0.838	0.85
K-T10974	586.8	573	390.221	392.228	142.136	385308	1	1	Tier 1	BP00532006	HMDB0059835	Nonanal	0.21	0.7									0	1.165	1.268	1.085	1.124	1.341	1.129	0.991	1.091	1.257	1.081	0.958	1.201	1.048	1.343	1.131	1.264	1.302	1.131	1.178	1.209	1.289	1.225	1.115	1.237	1.224	1.271
K-T10468	370	360.4	392.164	394.17	144.079	35498	1	1	Tier 1	BP00550000	HMDB0040433	Ethyl levulinate	0.88	4.1									0	1.303	1.324	1.261	0.996	1.058	0.959	1.325	1.239	1.518	1.07	0.978	0.969	0.927	0.847	1.429	0.847	1.071	1.038	1.685	1.367	1.223	1.1	1.446	0.846	1.277	1.451
K-1395	544.9	531.4	400.204	402.212	152.119	4279.62	1	1	Tier 1	BP00652007		(-)-Fenchone	3.89	1.5									0	1.183	1.16	1.026	1.245	1.158	1.113	0.974	1.341	1.019	1.021	1.257	1.212	1.028	1.317	1.082	1.297	1.182	1.214	1.312	1.394	1.037	1.021	1.199	1.179	1.289	0.956
K-T10971	583.1	569.4	402.221	404.228	154.136	8711	1	1	Tier 1	BP00677019	HMDB0035842	(S)-(-)-Citronellal	1.59	3									0	0.954	1.378	0.737	0.924	1.404	0.947	1.944	0.944	1.288	0.43	0.964	1.319	1.158	2.094	1.144	1.471	1.033	1.243	0.984	1.027	2.143	0.74	0.977	1.374	1.32	0.857
K-106	129.2	131.8	412.153	414.16	164.068	13690.5	1	1	Tier 1	BP00796006	HMDB0062477	2-Deoxy-D-glucose	1.81	8.6									0	1.344	1.104	2.038	1.254	0.813	1.491	1.438	1.931	0.806	0.815	1.143	1.148	0.96	1.327	0.663	0.878	0.81	1.116	2.222	0.842	1.166	1.124	0.935	0.969	1.166	1.542
K-820	357.1	347.3	414.145	416.153	166.06	4911.31	1	1	Tier 1	BP00823020	HMDB0247918	Acetovanillone	6.96	0									0	0.915	0.867	0.968	1.088	0.928	1.047	0.925	1.09	0.96	0.884	0.999	1.231	1.348	1.084	0.868	1.163	1.021	0.946	1.095	1.016	1.157	0.883	0.964	1.101	1.272	0.905
K-T11035	689	671.1	446.284	448.29	198.198	49892	1	1	Tier 1	BP01275000	HMDB0034148	2-Tridecanone	0.22	0.5									0	1.385	0.829	1.098	1.155	1.266	0.993	1.023	1.062	1.086	1.346	0.935	1	1.553	1.481	1.421	1.03	0.917	1.11	1.159	1.114	1.376	1.3	1.186	1.327	1.304	1.234
K-T10727	453.9	443.7	330.127	332.134	164.084	7383	2	2	Tier 1	BP01832000		4-(4-Hydroxyphenyl)-2-butanone	0.26	1.7									0	0.979	1.044	0.637	1.044	1.132	0.967	1.194	0.713	0.806	0.983	0.631	0.849	1.09	1.169	1.689	0.821	0.565	0.983	0.721	1.271	1.057	0.574	1.172	0.86	0.77	1.013
K-3	84.2	86.4	590.201	592.208	342.116	4797.61	1	1	Tier 1	BP03286007	HMDB0011740	D-(+)-Turanose	0.23	4.4									0	0.802	0.871	1.048	0.886	1.398	0.678	1.094	0.884	1.022	1.239	0.74	1.388	1.073	0.563	0.973	0.875	1.245	1.005	1.028	1.208	0.783	0.726	0.86	0.915	1.084	0.836
K-959	401	392.7	378.148	380.155	130.063	255594	1	1	Tier 1	EF00396011	HMDB0000408	2-Methyl-3-ketovaleric acid/3-methyl-2-oxo-Valeric acid	0.37	6.2									0	0.943	0.877	0.914	1.167	0.801	1.153	0.746	0.895	0.751	0.723	0.96	1.29	0.877	1.123	0.862	0.751	1.014	1.152	0.647	0.942	1.343	0.864	1.006	0.884	1.089	0.784
K-T408	409.2	400.9	302.096	304.102	54.0106	27494	1	1	Tier 2						AN00023000	C05985	2-Propynal	0.4	51				0	1.719	2.185	1.066	0.939	1.475	0.832	1.673	1.463	0.668	1.057	0.682	1.518	0.561	0.953	2.72	0.746	0.54	1.37	0.417	1.37	0.859	0.922	1.569	0.524	0.884	0.638
K-T327	341.6	334.2	306.127	308.134	58.0419	136394	1	1	Tier 2						AN00026002	C00207	Acetone	0.01	20.4				0	1.25	0.959	1.267	1.235	0.961	1.191	1.289	1.149	1.162	1.3	1.009	1.021	1.26	1.096	1.121	1.35	1.673	1.232	1.405	1.369	1.215	1.261	1.337	1.298	1.298	1.565
K-T155	177.7	176.7	308.106	310.113	60.0211	77418	1	1	Tier 2						AN00031001	C00266	Glycolaldehyde	0.27	54.9				0	1.813	0.776	0.967	1.073	1.016	0.716	0.795	1.178	1.674	0.962	1.333	0.771	1.409	1.223	1.924	0.624	0.687	1.072	1.408	1.154	0.823	0.552	1.991	0.854	0.718	1.127
K-T561	384.5	376.6	567.184	571.197	72.0211	10893	1	2	Tier 2						AN00060001	C19440	Malondialdehyde	0.23	36.4				0	2.04	2.832	1.446	1.683	1.169	1.116	1.643	0.851	0.81	0.77	0.812	1.57	0.788	0.924	1.013	1.167	1.511	1.361	1.281	0.5	0.635	0.725	1.147	1.151	2.026	0.803
K-T472	395.4	387.4	320.143	322.149	72.0575	143743	1	1	Tier 2						AN00061003	C02845	Butanone	0.44	13.3				0	1.273	1.082	1.266	1.221	1.525	1.221	1.259	1.166	1.485	1.174	1.316	1.292	1.432	1.302	1.176	1.145	1.2	1.214	0.988	1.146	1.372	1.498	1.213	1.198	1.176	1.419
K-T233	289.9	283.9	322.122	324.128	74.0368	6538	1	1	Tier 2						AN00070000	C00424	Lactaldehyde	0.9	15.1				0	0.737	1.11	1.087	1.314	1.053	0.911	0.967	1.013	1.123	2.281	0.929	1.122	1.134	1.329	1.115	0.827	1.159	1.442	1.283	1.503	1.091	1.078	0.986	0.951	0.95	1.078
K-T194	221.1	218.5	322.122	324.128	74.0368	7905	1	1	Tier 2						AN00070002	C00969	3-Hydroxypropanal	0.52	27.6				0.093	1.163	0.767	0.775	2.01	0.5714	0.571	0.787	0.4775	0.551	0.4839	1.07	0.737	0.809	0.683	2.192	0.617	0.96	0.818	0.958	0.889	0.593	0.711	1.473	1.059	0.517	1.174
K-T213	256.9	252.8	322.123	324.129	74.0368	170303	1	1	Tier 2						AN00070005	C05235	Hydroxyacetone	1.04	3.7				0	1.45	1.428	0.384	1.479	1.195	0.955	0.594	0.863	1.283	1.22	1.645	0.856	1.424	1.024	0.321	1.016	0.833	1.118	0.931	1.401	0.927	1.427	0.203	1.238	0.981	1.168
K-T332	311.1	304.6	336.137	338.144	88.0524	26998	1	1	Tier 2						AN00119000	C01769	(R/S)-Acetoin	0.86	11.1				0	1.426	0.909	1.228	1.754	1.105	1.173	1.007	1.038	0.986	1.259	0.986	0.823	1.258	2.041	1.489	1.185	0.769	1.073	0.912	1.315	1.512	1.168	1.236	1.099	1.451	1.238
K-T61	180	178.9	338.117	340.123	90.0317	7556	1	1	Tier 2						AN00130000	C00577, C02426	Glyceraldehyde	1	5.2				0.4419	1.174	0.592	1.814	0.4092	0.451	1.6	4.108	1.196	0.4349	1.511	0.3582	0.4262	1.241	0.552	0.4328	3.034	0.4527	0.3937	1.209	0.4279	0.4238	0.4164	0.4014	0.912	0.4194	1.039
K-T745	454.8	444.6	348.174	350.181	100.089	18314	1	1	Tier 2						AN00167002	C19263	Methyl isobutyl ketone	1.15	2.1				0	1.272	0.826	1.009	1.115	0.96	0.967	1	0.983	1.409	1.352	1.035	1.185	1.129	1.611	1.494	1	1.172	1.128	1.258	0.963	0.934	1.267	1.207	0.871	1.04	1.777
K-T789	464.5	454.1	348.174	350.181	100.089	13873	1	1	Tier 2						AN00167004	HMDB0005846	Ethyl isopropyl ketone	0.78	1.5				0	1.775	0.994	0.88	1.557	1.557	1.145	1.582	1.599	1.864	1.135	1.558	1.037	1.398	1.107	0.791	1.437	1.097	1.179	1.4	2.006	0.907	1.57	1.007	0.994	1.39	1.505
K-T198	294.8	288.4	350.117	352.124	102.032	14259	1	1	Tier 2						AN00177000	C00349	2-Methyl-3-oxopropanoic acid	0.02	44				0	2.199	0.784	1.631	0.585	0.924	0.982	0.866	0.634	0.614	1.162	0.931	0.969	1.462	0.986	0.668	1.047	0.356	1.17	0.677	0.537	0.885	1.231	1.315	0.912	0.526	1.006
K-725	326.8	320.4	350.117	352.124	102.032	324744	1	1	Tier 2						AN00177004	C00109	2-Oxobutanoic acid	0.48	68.4				0	0.785	1.346	0.671	0.666	1.465	1.49	0.606	0.545	1.554	0.462	1.107	1.759	0.862	0.917	1.557	0.584	0.728	0.719	0.529	0.839	1.382	1.32	0.782	0.93	1.258	0.84
K-T552	356.7	347.1	356.106	358.113	108.021	5301	1	1	Tier 2						AN00215001	C02351	1,2-Benzoquinone	1.29	59.6				0.1395	0.5913	1.464	0.839	1.183	0.621	0.615	0.5979	1.082	0.861	0.5507	1.296	0.753	0.5808	1.178	1.124	0.702	1.509	1.898	1.399	1.305	1.772	1.65	0.5787	1.622	0.906	0.74
K-T886	515	503.2	362.19	364.196	114.105	115880	1	1	Tier 2						AN00256001	HMDB0004814	4-Heptanone	0.59	17.6				0	1.417	1.138	1.057	1.388	1.463	1.694	1.07	1.131	1.307	0.892	0.974	1.245	1.248	1.246	1.295	1.136	1.154	1.342	1.381	1.228	1.269	1.416	1.17	1.097	1.196	1.449
K-T411	359.1	349.1	364.132	366.138	116.047	4440	1	1	Tier 2						AN00266004	HMDB0000310	Methylacetoacetic acid	1.82	0.8				0.0698	1.061	0.986	0.967	1.138	1.091	0.796	0.883	0.88	0.702	0.774	1.076	0.849	1.228	0.905	1.061	1.013	1.43	0.915	0.729	0.815	1.007	1.098	1.583	1.129	0.863	0.885
K-T178	232.6	229.5	364.132	366.139	116.047	16712	1	1	Tier 2						AN00266005	HMDB0000720	Levulinic acid	2.63	11.6				0	1.145	1.21	1.29	1.295	1.666	1.095	1.146	1.216	1.398	1.101	0.613	0.746	1.258	1.08	1.177	1.105	0.601	1.151	1.096	0.75	0.937	1.169	1.275	0.919	0.62	1.702
K-T303	310.4	303.9	364.132	366.139	116.047	13334	1	1	Tier 2						AN00266006	C06255	2-Oxovaleric acid	2.05	0.3				0	0.912	0.766	1.351	0.695	1.505	0.952	0.699	0.941	1.086	0.992	0.715	0.941	1.294	1.025	0.725	1.311	1.398	1.069	0.995	1.002	0.947	1.09	0.96	1.137	1.653	1.541
K-442	240.7	237.3	372.149	374.155	124.063	5091.91	1	1	Tier 2						AN00327001	C05827	Methylimidazole acetaldehyde	1.01	1.2				0	0.99	0.896	0.952	1.176	0.904	0.844	0.865	1.297	0.882	0.793	0.99	1.226	1.043	1.034	1.319	1.088	0.97	1.154	0.953	1.053	1.108	1.043	1.006	1	1.038	0.946
K-T987	499	488.1	374.189	376.196	126.105	13870	1	1	Tier 2						AN00351010	HMDB0013809	(E)-2-octenal	1.22	68.8				0.1395	0.738	0.913	0.882	1.744	1.202	0.584	1.034	1.428	0.666	1.005	0.76	1.403	1.097	1.845	1.037	0.853	0.978	0.93	1.186	1.122	1.77	1.378	1.004	0.638	0.961	0.887
K-T132	213.5	211	378.112	380.118	130.027	7016	1	1	Tier 2						AN00392003	C02800	4,5-Dioxopentanoic acid	0.17	4				0	1.161	1.143	1.077	0.729	1.215	0.813	1.665	1.095	1.047	1.449	0.935	0.839	0.571	1.059	1.923	0.987	0.945	1.043	0.621	1.154	1.431	0.91	1.177	0.794	0.762	1.107
K-T424	401.1	393	378.148	380.155	130.063	259022	1	1	Tier 2						AN00396000	C00671	(S)-3-Methyl-2-oxopentanoic acid	1.43	37.3				0	1.024	1.338	0.908	1.03	1.438	0.94	1.157	1.106	1.227	1.018	1.016	1.312	1.407	1.169	1.481	1.105	0.942	1.233	1.313	0.738	1.308	1.485	1.129	1.224	1.012	1.233
K-T277	336.8	330	378.148	380.155	130.063	57412	1	1	Tier 2						AN00396004	C02122	3-Oxohexanoic acid	0.09	42				0	1.235	1.157	1.021	1.357	1.422	1.133	1.269	0.976	1.03	1.17	0.763	1.143	1.351	0.994	1.629	0.862	1.315	1.099	1.4	0.752	0.932	1.511	1.418	1.086	1.309	1.632
K-T441	381.8	373.6	378.148	380.154	130.063	272380	1	1	Tier 2						AN00396006	C03500	Ethyl acetoacetic acid	0.54	11.2				0	0.94	1.008	0.988	1.201	1.304	0.768	1.158	1.019	0.841	0.865	0.774	1.147	1.293	0.87	1.087	0.915	1.032	1.091	1.465	0.848	1.126	1.337	0.983	1.053	1.242	1.159
K-T240	232.7	229.6	386.115	388.121	138.032	43051	1	1	Tier 2						AN00477003	HMDB0062484	keratan sulfate II (core 2-linked), degradation product 1	6.7	42.9				0	1.12	1.229	1.092	1.177	1.387	1.177	0.947	1.032	1.36	1.538	0.689	1.004	1.411	1.279	1.007	1.403	1.304	1.215	1.053	1.141	1.36	1.905	0.891	1.066	1.712	1.458
K-T977	521.4	509.2	386.19	388.197	138.105	10163	1	1	Tier 2						AN00484000	C16323	3,6-Nonadienal	1.89	35.8				0.0698	0.928	0.823	0.664	0.846	1.895	2.314	1.506	1.201	1.363	1.772	0.977	0.998	1.334	1.41	1.332	1.287	1.356	1.096	1.255	1.212	1.524	0.935	0.81	1.236	0.879	0.79
K-T962	586.8	573	390.221	392.228	142.136	385308	1	1	Tier 2						AN00532000	HMDB0013821	2-Methyl-4-heptanone	0.21	36.5				0	1.165	1.268	1.085	1.124	1.341	1.129	0.991	1.091	1.257	1.081	0.958	1.201	1.048	1.343	1.131	1.264	1.302	1.131	1.178	1.209	1.289	1.225	1.115	1.237	1.224	1.271
K-T10189	207.2	204.8	394.144	396.149	146.058	9109	1	1	Tier 2						AN00573008	C06006	(S)-2-Aceto-2-hydroxybutanoic acid	1.1	38.9				0	1.601	0.696	1.973	1.799	1.28	1.193	1.213	1.28	1.656	0.973	0.648	1.453	1.152	1.378	1.282	1.309	1.819	1.899	1.314	1.777	1.015	1.195	1.91	0.997	1.015	2.089
K-T78	134.2	136	398.06	400.067	149.972	12152	1	1	Tier 2						AN00614000	C06368	3-(Hydrohydroxyphosphoryl)pyruvic acid	7.71	55.2				0.2093	1.251	1.418	1.307	2.192	2.206	1.27	0.86	1.479	0.532	1.576	0.694	1.026	0.2627	1.303	1.086	0.945	0.2952	1.39	1.332	0.928	0.2763	2.382	1.261	1.271	0.2735	0.2708
K-T10	125.5	128.4	398.138	400.144	150.053	25571	1	1	Tier 2						AN00622001	C00309, C00508	Ribulose	1.77	29.8				0.2558	1.781	0.893	0.984	0.904	1.188	1.153	0.4046	0.833	0.967	0.911	0.3495	1.309	0.923	0.854	0.4223	0.916	0.4417	0.807	0.845	0.938	1.242	0.4063	1.145	0.762	0.741	1.019
K-T10086	229.9	226.9	406.106	408.113	158.022	12511	1	1	Tier 2						AN00711005	C03453	gamma-Oxalocrotonic acid	2.28	33.7				0.1163	0.297	0.538	2.724	0.994	0.2748	1.157	0.2527	0.461	0.265	0.569	0.597	2.33	0.782	0.863	1.775	0.854	1.129	0.428	1.261	0.467	0.597	1.241	0.822	2.111	0.812	1.301
K-T455	396.5	388.4	406.179	408.186	158.094	9352	1	1	Tier 2						AN00718001	HMDB0010721	3-Oxooctanoic acid	1.77	19.5				0	1.057	0.362	0.993	1.037	0.992	0.375	1.088	1.077	1.049	1.087	0.921	0.983	1.119	0.601	1.113	1.242	0.943	0.916	0.406	0.925	1.148	1.217	1.078	1.076	0.58	1.092
K-480	254.5	250.7	408.122	410.129	160.037	12077	1	1	Tier 2						AN00732000	C20781	2,4-Diketo-3-deoxy-L-fuconic acid	0.19	46.1				0	1.23	1.018	0.938	0.717	0.787	1.128	0.722	0.726	0.771	0.588	0.684	1.133	1.195	0.857	1.175	0.731	0.741	1.001	0.544	0.794	1.077	1.273	0.623	1.168	1.234	0.557
K-T82	254.6	250.6	408.122	410.129	160.037	12580	1	1	Tier 2						AN00732001	C00322	2-Oxoadipic acid	1.57	61.7				0	1.087	0.81	1.037	0.606	0.926	1.538	0.872	1.146	0.966	0.669	0.834	0.5	0.901	0.428	0.91	1.596	1.647	0.57	0.969	0.848	0.763	0.942	0.378	0.736	0.519	0.936
K-T71	177.1	176.1	408.122	410.129	160.037	5516	1	1	Tier 2						AN00732002	C04287	3D-3,5/4-Trihydroxycyclohexane-1,2-dione	0.31	6				0	0.959	1.154	1.048	1.164	1.065	0.672	0.882	1.194	0.964	0.922	0.835	1.467	1.597	0.68	1.216	0.869	1.303	1.215	1.891	0.778	1.382	1.6	1.193	1.506	1.213	0.897
K-T31	143.4	144	410.138	412.145	162.053	29260	1	1	Tier 2						AN00769007	C17209	2-Deoxy-scyllo-inosose	0.09	3.3				0	0.966	1.251	0.859	1.353	0.769	1.194	0.918	1.024	1.35	0.825	0.975	1.085	1.097	1.306	1.803	1.18	0.991	1.198	1.288	1.212	1.075	1.207	1.588	0.925	1.22	0.944
K-T355	324	317.4	412.131	414.138	164.047	10676	1	1	Tier 2						AN00793004	C00166	Phenylpyruvic acid	0.44	7				0	0.958	1.279	0.879	1.169	1.27	0.683	1.244	1.109	2.852	0.745	2.016	1.863	1.199	1.074	1.258	1.627	1.562	1.243	1.205	0.749	1.113	3.148	1.43	1.01	1.485	1.143
K-267	186.3	184.7	414.109	416.116	166.024	46768.3	1	1	Tier 2						AN00818000		Benzoquinoneacetic acid	5.94	66.2				0	0.577	1.456	1.021	1.179	0.441	1.104	0.935	1.75	0.355	0.765	1.312	0.464	0.944	0.214	0.49	1.81	0.568	0.926	1.124	0.397	1.352	0.395	0.763	0.762	0.804	1.282
K-T34	146.7	146.8	415.141	417.148	167.058	6476	1	1	Tier 2						AN00842004	C06051	Isopyridoxal	6.62	1.4				0.0233	2.171	0.954	0.65	1.796	1.117	0.618	1.279	0.6394	2.408	1.074	0.869	1.077	1.055	1.115	1.391	0.662	0.965	0.989	0.982	0.948	1.126	0.807	0.972	0.439	1.692	0.812
K-T131	256.1	252	418.081	420.087	169.998	6498	1	1	Tier 2						AN00883000	C00111	Glycerone phosphate	5.95	38.7				0.4651	0.4811	0.4499	0.625	0.839	0.529	0.4412	0.4864	0.546	0.74	0.681	0.4201	0.728	0.877	0.908	0.5077	0.4431	1.062	0.64	0.4527	0.502	0.4971	1.179	0.352	0.658	1.202	0.4871
K-T41	148.8	148.7	424.117	426.125	176.032	15133	1	1	Tier 2						AN00966000	C04053	5-Dehydro-4-deoxy-D-glucuronic acid	0	5				0	0.916	0.689	1.03	0.956	0.869	0.348	0.646	0.701	1.068	0.767	0.835	0.58	1.278	1.186	0.444	1.215	1.329	0.862	0.866	0.549	0.724	0.522	0.794	1.049	0.779	0.891
K-T186	234.6	231.4	336.101	338.108	176.032	2659088	2	2	Tier 2						AN00966001	C04349	(4S)-4,6-Dihydroxy-2,5-dioxohexanoic acid	0.18	12				0	0.697	0.919	1.046	0.746	0.899	1.323	1.243	0.742	0.588	1.277	0.574	1.076	1.436	0.968	0.944	1.319	0.714	0.802	0.866	0.596	0.693	1.187	1.203	0.803	1.02	1.202
K-T97	181	179.8	424.117	426.124	176.032	31190	1	1	Tier 2						AN00966005	C21643	3-Dehydro-scyllo-inosose	0.28	20.1				0	0.205	0.762	1.248	0.903	0.475	2.166	0.382	0.662	0.294	0.902	0.212	1.795	1.454	0.51	2.599	1.419	0.761	0.386	2.264	0.485	0.731	0.838	1.247	1.897	1.247	0.841
K-T402	313.6	307.1	426.146	428.153	178.063	6319	1	1	Tier 2						AN00995003	C20327	2-Oxo-4-phenylbutyric acid	8.21	39.8				0	0.657	0.719	0.683	0.728	0.944	0.91	0.98	0.761	1.346	0.658	0.682	0.875	0.638	0.842	1.012	0.829	1.159	1.132	0.798	0.741	0.768	0.825	0.781	1.377	1.152	0.61
K-T176	299.5	293.1	426.156	428.163	178.074	16411	1	1	Tier 2						AN00996000	HMDB0001267	4-Oxo-4-(3-pyridyl)-butanamide	6.18	57				0.0465	1.451	0.733	0.904	0.958	0.962	0.964	1.053	0.545	0.836	1.277	0.677	0.924	0.959	1.155	0.987	0.936	0.966	0.865	1.33	0.941	0.921	1.453	0.1883	1.018	0.945	1.174
K-173	156	155.6	429.12	431.127	181.035	8475.27	1	1	Tier 2						AN01032000	C06050	2-Methyl-3-hydroxy-5-formylpyridine-4-carboxylic acid	6.14	3.8				0	0.665	1.751	0.627	0.745	0.444	0.776	1.011	1.556	0.407	0.789	1.025	0.336	0.951	1.052	0.434	0.832	0.727	0.684	1.106	0.476	0.585	0.79	0.493	0.758	0.706	1.128
K-T249	279.8	274.4	430.142	432.148	182.058	12272	1	1	Tier 2						AN01052010	C05583	3-Methoxy-4-hydroxyphenylglycolaldehyde	2.74	0.4				0	1.257	2.127	0.628	1.206	1.625	1.051	0.85	1.996	0.885	3.76	0.701	1.353	1.424	1.781	1.693	0.932	1.158	1.12	1.494	0.937	0.824	1.119	1.012	1.213	1.124	1.362
K-92	122.5	125.8	434.105	436.111	186.02	8971.99	1	1	Tier 2						AN01100007	C02514	3-Fumarylpyruvic acid	7.73	73.3				0	0.474	0.967	0.633	0.629	0.59	0.856	0.52	0.754	0.499	0.444	0.566	0.607	0.558	0.982	0.517	0.609	0.457	0.521	0.624	0.455	0.493	0.943	0.584	0.494	0.556	0.874
K-T746	464.9	454.5	434.211	436.217	186.126	58473	1	1	Tier 2						AN01108002	HMDB0010724	3-Oxodecanoic acid	0.63	11.9				0	0.822	0.623	0.684	0.601	0.637	0.923	0.658	0.657	0.758	0.535	0.752	1.045	0.947	0.546	0.607	0.872	0.742	0.583	0.732	0.614	0.455	0.741	0.67	0.609	0.7	1.065
K-T8	91.7	99.1	442.128	444.135	194.043	11528	1	1	Tier 2						AN01214000	C06473	2-Dehydro gluconic acid	0.36	2.8				0	2.568	1.663	0.829	1.863	1.546	0.823	1.034	0.504	1.515	0.732	1.033	1.522	0.941	1.221	2.486	0.736	1.19	1.394	1.414	0.713	2.479	1.093	0.94	1.14	0.754	0.767
K-T10005	98.1	104.6	442.128	444.135	194.043	5009	1	1	Tier 2						AN01214006	C00618	3-Dehydro-L-gulonic acid	0.36	17.5				0.3256	0.5482	0.638	0.864	1.066	1.512	0.5028	0.5543	1.036	2.668	0.678	0.713	1.496	0.5385	1.028	0.977	0.809	0.6051	0.5262	1.013	1.327	1.387	0.802	0.909	1.286	0.5607	0.928
K-448	242.3	238.9	443.136	445.142	195.051	56071.9	1	1	Tier 2						AN01229001	C00822	Dopaquinone	5.86	2				0	0.559	1.606	0.641	0.764	0.276	0.7	0.846	1.454	0.263	0.871	1.021	0.221	0.781	0.923	0.238	0.911	0.734	0.588	1.102	0.354	0.594	0.575	0.455	0.645	0.638	0.908
K-T118	264.7	260.1	448.094	450.1	200.009	7883	1	1	Tier 2						AN01286000	C00279	D-Erythrose 4-phosphate	0.29	52.5				0.0698	0.908	1.82	1.399	0.629	0.831	1.203	1.039	1.547	0.701	0.826	0.809	0.887	1.1	0.918	0.471	0.903	1.458	0.932	0.635	1.433	0.4611	2.455	0.545	1.026	1.906	1.533
K-701	320.6	314.2	695.192	699.206	200.029	8439.36	1	2	Tier 2						AN01288000	C01036	4-Maleylacetoacetic acid	4.31	21				0	0.985	0.974	0.943	0.875	0.692	0.984	0.869	1.104	0.799	0.767	0.926	0.927	0.98	0.932	0.613	0.906	0.811	0.748	1.179	0.702	0.792	0.884	0.661	0.656	0.838	1.061
K-T282	300.7	294.2	695.194	699.208	200.032	5654	1	2	Tier 2						AN01288002	C01061	4-Fumarylacetoacetic acid/4-Maleylacetoacetic acid	1.61	1.1				0.1395	2.009	1.134	0.692	0.965	0.722	1.553	0.862	1.547	2.392	0.747	0.523	1.098	1.018	1.851	3.394	0.5501	0.928	0.8	0.93	1.871	0.6171	0.6064	0.632	0.679	0.6108	0.6047
K-T340	346.5	338.4	451.143	453.15	203.058	3639	1	1	Tier 2						AN01332000	C00331	Indolepyruvic acid	1.52	21.7				0.4651	0.8553	1.291	0.8303	0.8534	1.236	1.436	1.187	0.951	1.009	1.534	0.747	0.8887	0.8401	0.985	1.238	0.923	1.106	0.887	1.445	0.8925	0.981	0.8685	0.8372	0.7717	0.8748	1.066
K-159	148.1	148.3	462.13	464.137	214.045	114204	1	1	Tier 2						AN01483000	C04479	2-Hydroxy-6-oxonona-2,4-diene-1,9-dioic acid	5.29	50.7				0	0.785	0.41	0.844	0.885	0.886	0.589	0.783	0.95	0.654	0.831	0.775	0.708	1.023	0.239	0.559	0.859	0.9	0.671	0.949	0.658	0.669	0.221	0.598	0.71	0.589	0.449
K-T1058	687.3	669.5	468.266	470.272	220.183	7204	1	1	Tier 2						AN01592008	C03461	2-trans,6-trans-Farnesal	4.92	63.6				0	1.068	0.949	1.253	1.234	1.363	0.926	1.049	0.97	1.672	1.057	0.801	1.736	1.042	0.915	1.106	1.051	1.129	0.983	0.995	3.353	1.204	1.052	1.565	1.263	0.987	1.821
K-T10217	218.9	216.3	470.136	472.143	222.053	11778	1	1	Tier 2						AN01606002	C02730	2-Succinylbenzoic acid	3.7	41.4				0	0.517	1.816	0.642	1.755	0.6	1.008	0.458	1.311	0.853	1.12	1.53	1.708	1.05	1.16	0.41	1.072	0.793	0.983	1.149	1.701	1.11	1.307	0.489	2.642	2.091	1.163
K-T10119	147.7	147.7	478.104	480.111	230.019	14603	1	1	Tier 2						AN01702000	C00231	Xylulose 5-phosphate/D-Xylulose 5-phosphate	0.46	66.2				0.1163	0.874	0.665	0.359	0.608	0.919	0.663	0.673	1.069	1.599	0.607	0.502	0.604	0.784	0.821	0.3009	1.45	1.24	1.056	0.59	0.955	0.576	0.651	0.2791	0.494	0.927	1.159
K-T1076	777.7	755.3	488.33	490.337	240.245	561391	1	1	Tier 2						AN01828000	C00517	Hexadecanal	0.14	68.5				0	1.109	1.084	1.126	1.254	1.263	0.98	1.076	1.048	1.36	1.125	0.927	1.122	1.194	1.132	1.108	1.025	1.175	1.111	1.074	1.239	1.261	1.167	1.099	1.135	1.19	1.193
K-T193	285.5	279.8	369.096	371.103	242.019	69555	2	2	Tier 2						AN01844000	C16848	6-Deoxy-5-ketofructose 1-phosphate	0.15	37.2				0	0.222	1.217	0.264	1.292	0.521	1.598	0.158	1.722	0.455	1.771	1.97	0.652	1.668	0.881	0.123	1.679	0.529	1.963	1.389	0.711	2.011	0.627	0.131	1.353	1.15	1.258
K-T1068	740.3	719	496.297	498.303	248.214	70588	1	1	Tier 2						AN01945000	C16343	Heptadecatrienal	5.36	74.4				0	0.976	1.02	0.979	1.335	1.302	0.951	1.157	0.913	1.075	1.11	0.988	0.97	1.188	1.407	1.022	0.988	1.301	1.442	0.971	1.42	1.161	0.945	1.052	1.17	1.203	1.35
K-T1077	702.7	683.8	532.298	534.306	284.214	4069	1	1	Tier 2						AN02464002	C02110	11-cis-Retinal/9-cis-Retinal	0.53	7.9				0.2791	0.838	0.73	0.7391	1.033	1.226	0.829	0.796	0.6997	0.993	0.848	0.665	1.101	0.835	0.838	0.8036	1.958	0.895	0.862	1.236	1.079	0.855	0.7732	0.862	0.874	1.484	0.802
K-T887	434.8	425.3	536.297	538.303	288.209	5802	1	1	Tier 2						AN02531002	C01227	Dehydroepiandrosterone	5.12	63.7				0	2.259	2.296	2.198	0.812	2.118	0.606	2.204	1.399	0.798	2.173	1.625	2.124	2.545	2.79	0.966	2.402	0.555	1.529	2.157	2.759	2.626	2.122	0.305	1.883	2.109	0.582
K-T974	570.2	556.6	540.287	542.295	292.204	6538	1	1	Tier 2						AN02585000	C16325	10-OPDA	2.65	14.4				0.2093	0.6754	0.813	0.873	1.031	0.7427	1.403	1.444	0.875	1.173	0.775	0.903	1.226	0.6634	0.863	0.7127	0.898	0.927	1.067	0.6355	0.779	0.939	1.411	0.785	0.93	0.403	1.515
K-T1072	713.9	694.2	789.322	793.335	294.162	5128	1	2	Tier 2						AN02611000	C05818	2-Demethylmenaquinone	5.44	16.4				0.2791	0.6782	0.461	0.6583	1.322	0.656	1.176	0.6857	0.744	0.7191	3.343	1.077	0.7	1.027	0.595	0.7157	0.898	0.806	0.676	0.832	1.368	1.554	0.975	0.6638	1.392	1.939	3.022
K-T1074	733.6	712.6	803.338	807.351	308.178	5682	1	2	Tier 2						AN02823000	C00828	Menaquinone	2.69	24.9				0.2791	0.55	1.428	0.5338	2.133	0.753	1.604	0.444	1.171	0.5832	2.848	0.97	0.872	1.489	1.336	0.5804	1.279	0.791	0.5279	1.734	1.382	0.608	0.842	0.5383	1.326	1.272	3.238
K-T992	589.8	575.9	566.302	568.309	318.219	6727	1	1	Tier 2						AN02955000	C14807	12-OxoETE	5.12	20				0	0.668	1.314	0.805	1.288	1.94	1.236	0.757	1.321	0.792	0.552	0.536	0.467	1.146	0.87	0.745	1.044	1.612	1.25	0.891	1.072	1.947	2.527	0.7	1.117	0.724	2.087
K-T810	479.5	468.8	417.11	419.116	338.056	11918	2	2	Tier 2						AN03220000	HMDB0041813	6-Demethylgriseofulvin	8.01	10.6				0.4884	1.005	0.914	0.915	0.2992	1.359	0.75	0.3032	0.2756	1.006	0.819	0.2619	0.938	0.9	0.3155	1.229	0.2762	0.331	0.2879	0.2822	0.3129	0.786	1.028	0.729	0.974	0.3067	0.3037
K-T545	442.1	432.2	593.132	595.138	345.047	4853	1	1	Tier 2						AN03326002	HMDB0011683	Molybdopterin precursor Z	1.65	31.3				0.093	0.75	0.419	0.933	2.315	1.4	0.836	0.867	0.641	2.676	1.127	0.879	2.548	0.918	0.801	0.763	1.051	0.796	1.242	1.401	1.361	0.854	0.856	0.659	1.344	1.011	1.214
K-T926	494.4	483.5	638.361	640.369	390.277	3476	1	1	Tier 2						AN03836002	HMDB0062742	5beta-Cholanic acid-12alpha-ol-3-one	4.43	30.2				0.4651	2.244	0.8009	1.33	1.981	0.9417	1.361	2.477	1.388	0.9081	0.7975	0.7479	0.8898	0.8411	0.9008	0.9037	0.7888	0.9452	0.822	1.293	1.103	2.342	3.554	1.661	0.7727	1.25	1.512
K-T834	400.5	392.4	654.357	656.364	406.272	4589	1	1	Tier 2						AN03968003	HMDB0000400	12-Ketochenodeoxycholic acid	0.38	74.4				0.3721	0.7283	0.6811	1.286	1.02	0.923	2.306	0.7363	0.6692	2.225	0.791	0.96	1.24	0.7153	1.764	1.547	0.6708	1.311	0.699	0.6853	0.7599	0.7524	1.248	0.7128	3.982	1.637	1.014
K-T944	565	551.4	682.423	684.432	434.34	3575	1	1	Tier 2						AN04196000	C01301	3alpha,7alpha,12alpha-Trihydroxy-5beta-cholestan-26-al	2.69	25.3				0.2326	0.764	1.783	1.809	0.668	0.9505	0.937	0.874	1.187	1.916	0.805	1.104	1.187	0.849	2.735	1.737	0.7962	1.649	2.375	0.972	1.075	1.261	1.403	0.846	0.994	1.16	1.939
K-T916	518.9	506.9	694.387	696.397	446.303	4869	1	1	Tier 2						AN04273000	C16497	3-Dehydro-2-deoxyecdysone	1.91	4.2				0.1395	3.874	2.201	2.803	1.689	4.348	1.526	1.027	1.952	1.352	0.5991	1.201	2.92	3.035	1.047	3.416	0.5926	0.7101	1.669	1.298	0.578	3.619	4.1	0.796	0.802	0.681	1.073
K-818	356.6	347	356.106	358.113	108.021	5187.13	1	1	Tier 2						BM00215000	C00472	p-Benzoquinone	0.27	34.1				0	1.443	1.487	1.248	0.774	0.519	0.502	1.314	1.343	0.485	1.316	1.256	0.907	1.21	1.317	0.835	1.397	1.737	1.103	1.19	1.317	1.676	0.59	1.278	1.219	1.32	0.812
K-636	300.7	294.4	360.137	362.145	112.052	6563.2	1	1	Tier 2						BM00241001	C08063	1,4-Cyclohexanedione	1.51	20.8				0	1.012	0.972	1.057	1.064	0.953	0.847	0.938	1.173	0.95	0.845	1.023	1.13	1.134	0.924	0.963	0.981	0.993	0.989	1.129	1.016	0.993	0.994	1.103	1.066	0.958	0.964
K-T486	369.8	360.1	360.137	362.144	112.052	9664	1	1	Tier 2						BM00241002	C06105	Cyclohexane-1,2-dione	1.29	18.2				0	0.977	1.089	1.032	0.624	0.803	1.084	1.404	1.476	1.283	0.961	1.754	0.924	1.065	1.081	1.061	0.773	1.656	1.355	1.628	1.457	1.383	0.688	2.284	2.162	1.289	1.615
K-T379	337.6	330.7	362.152	364.16	114.068	10748	1	1	Tier 2						BM00254008	C01147	2-Hydroxycyclohexan-1-one	1.21	5.8				0	0.912	0.963	1.484	0.692	1.002	0.846	0.482	0.779	0.587	0.885	0.84	0.688	0.882	0.727	1.833	0.277	1.265	1.264	1.221	1.827	1.328	1.641	0.791	0.846	0.693	0.803
K-1114	448.1	438.3	368.143	370.149	120.057	12653.2	1	1	Tier 2						BM00299001	C07209	3-Methylbenzaldehyde	0.27	5				0	1.386	1.321	0.865	1.102	1.528	1.187	0.878	1.609	1.197	0.843	1.844	0.881	1.189	1.376	1.358	1.219	1.139	1.109	1.012	0.913	1.092	1.332	1.524	1.13	1.595	1.069
K-T779	461.1	450.8	368.143	370.149	120.058	124524	1	1	Tier 2						BM00299002	C07214	2-Methylbenzaldehyde	1.19	2				0	0.95	1.13	1.01	0.751	1.113	0.882	1.023	1.125	1.006	0.961	0.901	0.862	1.012	1.046	1.007	0.932	0.948	0.898	0.785	0.96	1.033	0.912	0.985	0.985	0.911	1.333
K-T421	424.9	415.9	370.122	372.128	122.037	4961	1	1	Tier 2						BM00311002	C06202	Salicylaldehyde	3.38	63.1				0.1628	1.026	0.715	0.958	1.038	0.899	0.792	0.83	0.5778	0.807	0.52	0.766	1.122	0.816	0.6614	1.34	0.912	0.758	0.758	0.824	0.658	0.688	0.694	1.404	0.616	0.6431	0.891
K-T362	326.8	320.2	372.099	374.106	124.016	306955	1	1	Tier 2						BM00322000	C07103	2-Hydroxy-1,4-benzoquinone	6.62	8.7				0	0.742	0.868	1.759	0.823	0.851	1.807	1.695	0.673	0.684	1.831	0.565	1.256	1.977	1.086	1.088	1.844	0.724	1.063	0.996	0.708	0.934	1.447	1.554	0.904	1.142	1.401
K-T293	330.8	324.2	378.148	380.155	130.063	18441	1	1	Tier 2						BM00396001	C06102	Adipate semialdehyde	0.21	23.8				0	0.689	0.853	1.223	1.019	1.298	1.076	1.056	0.895	1.569	1.346	0.848	0.998	0.749	1.742	1.505	1.959	1.387	1.336	1.09	1.202	1.349	1.261	1.905	0.827	0.956	1.504
K-T602	400.8	392.7	633.193	637.205	138.032	7078	1	2	Tier 2						BM00477000	C18316	2-Hydroxy-5-methylquinone	1.39	26.5				0.1163	0.691	0.907	0.4622	1.295	1.202	0.424	2.104	1.003	1.193	0.879	0.882	0.59	1.187	1.506	0.96	0.456	0.696	0.831	0.872	1.851	0.899	1.08	0.48	0.689	0.862	0.4821
K-T374	370	360.4	392.164	394.17	144.079	35498	1	1	Tier 2						BM00550002	C16590	7-Oxoheptanoic acid	0.88	28.5				0	1.303	1.324	1.261	0.996	1.058	0.959	1.325	1.239	1.518	1.07	0.978	0.969	0.927	0.847	1.429	0.847	1.071	1.038	1.685	1.367	1.223	1.1	1.446	0.846	1.277	1.451
K-T153	207.2	204.8	394.144	396.149	146.058	9109	1	1	Tier 2						BM00573002	C06762	4-Hydroxy-2-oxohexanoic acid	1.1	23.9				0	1.601	0.696	1.973	1.799	1.28	1.193	1.213	1.28	1.656	0.973	0.648	1.453	1.152	1.378	1.282	1.309	1.819	1.899	1.314	1.777	1.015	1.195	1.91	0.997	1.015	2.089
K-T60	166.3	165.7	394.143	396.15	146.058	9228	1	1	Tier 2						BM00573003	C16272	3-Hydroxy-5-oxohexanoic acid	0.18	7.8				0.0233	1.884	1.555	0.668	0.777	1.174	1.061	0.96	1.127	0.777	0.914	0.83	1.886	1.709	1.163	1.038	0.813	1.172	1.462	2.604	1.956	1.346	1.713	1.158	1.794	0.583	1.739
K-390	225.6	222.7	400.13	402.138	152.045	16045.2	1	1	Tier 2						BM00647011	C14108	4-Hydroxymethylsalicylaldehyde	6.71	50.8				0	1	1.062	1.012	1.098	0.894	0.941	0.991	0.986	0.969	0.838	1.032	1.11	1.077	1.031	1.007	1.035	0.967	1.001	1.132	0.995	1.038	0.951	0.999	1.047	1.081	1.023
K-T943	544.9	531.4	400.204	402.212	152.12	4135	1	1	Tier 2						BM00652001	C01499	Geranial	4.44	6.4				0.186	1.445	1.092	1.065	1.113	1.322	1.41	1.025	0.929	1.166	0.868	1.004	2.376	0.972	1.476	1.256	0.746	0.693	0.946	1.121	1.247	1.921	1.195	0.964	1.321	0.381	1.098
K-T998	583.1	569.4	402.221	404.228	154.136	8711	1	1	Tier 2						BM00677007	C09848	(R)-(+)-Citronellal), C11384 ((S)-(-)-Citronellal	1.59	11.3				0	0.954	1.378	0.737	0.924	1.404	0.947	1.944	0.944	1.288	0.43	0.964	1.319	1.158	2.094	1.144	1.471	1.033	1.243	0.984	1.027	2.143	0.74	0.977	1.374	1.32	0.857
K-T96	229.9	226.9	406.106	408.113	158.022	12511	1	1	Tier 2						BM00711000	C02222	2-Maleylacetic acid	2.28	29.4				0.1163	0.297	0.538	2.724	0.994	0.2748	1.157	0.2527	0.461	0.265	0.569	0.597	2.33	0.782	0.863	1.775	0.854	1.129	0.428	1.261	0.467	0.597	1.241	0.822	2.111	0.812	1.301
K-T853	417.7	409.1	416.2	418.207	168.115	5589	1	1	Tier 2						BM00866001	C11937	1-Hydroxy-2-oxolimonene	1.78	67.6				0	0.58	1.406	1.622	0.826	0.988	0.729	1.545	0.737	1.163	2.028	1.576	1.2	0.879	0.891	0.956	1.001	1.894	1.08	1.52	1.516	0.512	1.119	0.854	0.39	1.408	1.992
K-T52	234.5	231.3	438.133	440.14	190.048	3839	1	1	Tier 2						BM01161000	C17695	2-Keto-5-epi-valiolone	1.71	70.4				0.1395	1.037	0.7557	1.278	0.853	1.141	0.77	1.451	1.284	1.198	1.293	1.746	0.8396	1.577	1.606	2.218	1.439	1.049	1.552	0.7603	1.221	1.283	1.363	1.698	0.7291	1.067	1.407
K-T804	417.6	409	438.182	440.19	190.099	9022	1	1	Tier 2						BM01169004	C12459	3-Dimethylallyl-4-hydroxybenzaldehyde	5.17	48.9				0	1.538	0.613	0.87	1.069	0.799	1.055	1.299	0.726	0.659	1.025	1.042	1.094	2.148	1.198	1.723	1.207	1.277	1.146	1.686	1.077	1.614	1.139	1.57	1.417	1.919	1.058
K-T24	147.6	147.6	440.149	442.155	192.063	49983	1	1	Tier 2						BM01198000	C17694	5-epi-Valiolone/2-epi-5-epi-Valiolone	0.03	20.9				0	0.756	0.841	0.444	0.933	1.27	1.104	0.812	0.833	0.992	0.753	0.957	0.705	0.587	1.239	0.461	0.562	1.47	0.946	0.645	1.235	0.735	0.57	0.291	0.98	0.918	0.682
K-T86	169.4	168.7	450.099	452.105	202.011	3894	1	1	Tier 2						BM01310000	C04434	(1E)-4-Oxobut-1-ene-1,2,4-tricarboxylic acid	4.72	25.9				0.3256	0.8267	0.899	0.8025	1.053	1.109	0.996	0.8359	1.214	1.053	1.568	1.174	0.859	1.46	0.8696	0.8725	0.951	0.926	1.56	0.978	1.381	0.784	0.964	0.8092	0.854	1.262	0.8371
K-T365	294.6	288.2	454.141	456.149	206.058	7866	1	1	Tier 2						BM01375005	C14086	2-Hydroxy-3-methylbenzalpyruvic acid	0.71	43.9				0.1395	0.703	1.533	0.647	1.282	1.421	0.495	0.4068	1.608	1.236	0.797	1.766	1.638	2.212	2.641	0.4246	1.232	0.961	1.503	1.195	1.527	1.755	1.61	0.3938	1.769	1.382	1.026
K-T645	412	403.7	467.174	469.181	219.085	21732	1	1	Tier 2						BM01563002	C04673	1D-1-Guanidino-1-deoxy-3-dehydro-scyllo-inositol	8.3	19.8				0	0.651	0.843	0.483	0.735	0.944	0.452	0.434	0.473	0.518	0.284	0.515	0.942	0.303	0.638	0.503	0.331	0.643	0.572	0.596	0.799	0.484	0.576	0.406	0.442	0.474	0.308
K-T179	218.9	216.3	470.136	472.143	222.053	11778	1	1	Tier 2						BM01606000	C14107	2-Hydroxy-4-hydroxymethylbenzalpyruvic acid	3.7	25.4				0	0.517	1.816	0.642	1.755	0.6	1.008	0.458	1.311	0.853	1.12	1.53	1.708	1.05	1.16	0.41	1.072	0.793	0.983	1.149	1.701	1.11	1.307	0.489	2.642	2.091	1.163
K-284	191	189	476.146	478.152	228.06	10937.5	1	1	Tier 2						BM01680000	C06581	2-Hydroxy-3-carboxy-6-oxo-7-methylocta-2,4-dienoic acid	6.04	74				0	0.767	1.316	0.951	1.049	0.876	1.699	1.063	1.405	0.938	1.328	1.174	0.904	1.094	0.979	1.045	1.783	0.917	1.103	1.246	0.885	1.879	0.711	0.924	0.883	1.098	1.381
K-T115	147.7	147.7	478.104	480.111	230.019	14603	1	1	Tier 2						BM01702006	C01112	D-Arabinose 5-phosphate	0.46	63.5				0.1163	0.874	0.665	0.359	0.608	0.919	0.663	0.673	1.069	1.599	0.587	0.502	0.604	0.784	0.821	0.3009	1.45	1.24	1.056	0.59	0.955	0.576	0.651	0.2791	0.494	0.927	1.159
K-T304	311.2	304.7	482.136	484.143	234.053	13875	1	1	Tier 2						BM01752000	C07731	2-Hydroxy-6-oxo-6-(2-hydroxyphenyl)-hexa-2,4-dienoic acid	5.15	1				0.1163	0.99	1.981	0.61	1.864	1.162	0.766	0.2286	1.826	1.135	0.676	2.318	1.754	0.985	0.717	0.2386	0.496	0.827	1.527	0.788	1.018	0.695	1.062	0.2213	1.418	0.87	1.302
K-T428	335.3	328.6	500.105	502.112	252.019	54240	1	1	Tier 2						BM01987000	C06587	2-Hydroxy-6-oxo-6-(4'-chlorophenyl)-hexa-2,4-dienoic acid	0.69	30.3				0	1.267	1.006	0.837	0.86	1.205	0.699	0.818	0.744	1.155	0.479	0.748	0.898	0.473	1.156	1.192	0.325	0.863	1.126	0.707	1.255	0.652	0.693	0.774	0.732	0.62	0.472
K-T10515	400.8	392.7	318.127	320.134	70.0419	13674	1	1	Tier 2						BP00054001	HMDB0034233	(Z)-But-2-Enal	0.49	11.1				0	1.362	0.985	1.295	1.076	1.911	0.967	1.32	1.381	0.675	1.288	0.822	1.604	0.957	2.406	1.317	1.15	1.267	1.107	0.885	1.74	0.969	0.585	1.285	0.556	1.063	0.868
K-T10546	397.8	389.7	332.143	334.149	84.0575	8114	1	1	Tier 2						BP00102000	C07330	3-Methyl-2-butenal	1.05	6.7				0.4419	0.813	0.4198	2.112	0.4479	0.4936	0.4117	0.4539	1.219	0.476	1.193	1.825	0.4664	0.678	0.4722	0.4737	0.4135	0.4955	0.4309	1.042	0.4684	0.4638	1.404	0.779	0.782	0.4591	1.037
K-T10572	432.5	423.1	334.158	336.165	86.0732	78714	1	1	Tier 2						BP00110001		1-Pentan-3-One	0.8	22				0	1.438	1.145	1.051	1.443	1.57	1.144	1.325	1.276	1.131	1.264	1.052	1.052	1.338	1.549	1.217	1.076	1.697	1.001	1.047	1.491	1.322	1.341	1.076	1.869	1.382	1.21
K-T10377	366.3	356.3	376.134	378.141	128.047	7171	1	1	Tier 2						BP00371007		2-Dehydropantolactone	3.44	25.8				0.0233	1.36	1.318	2.148	1.088	0.676	1.275	1.174	0.723	0.856	2.309	0.663	2.371	0.619	1.415	0.509	2.148	0.979	1.017	1.77	0.795	0.4797	1.04	1.744	2.28	1.007	1.865
K-411	233.7	230.6	386.115	388.121	138.029	22799.4	1	1	Tier 2						BP00477001	C16700	3,4-Dihydroxybenzaldehyde	6.01	38.1				0	1.074	0.825	0.979	1.293	0.898	0.947	0.969	1.016	0.847	0.789	0.968	0.954	1.008	1.071	0.886	0.974	0.923	1.013	0.986	1.115	1.008	0.885	0.979	1.015	1.187	0.866
K-T10574	397.8	389.7	386.151	388.158	138.068	131686	1	1	Tier 2						BP00481002		(2E,4E,6E)-7-Hydroxy-4-Methylhepta-2,4,6-Trienal	6.32	12.8				0	1.277	1.233	1.257	1.119	1.118	1.15	0.92	0.968	1.658	1.136	1.14	1.332	1.317	1.462	1.35	1.253	0.99	1.106	1.189	1.233	1.485	1.456	1.302	1.246	1.445	1.194
K-T10780	475.9	465.3	386.19	388.196	138.105	4833	1	1	Tier 2						BP00485000		alpha-Fenchocamphorone	1.38	5.8				0.0233	1.796	1.52	2.267	1.236	1.018	1.328	1.382	1.136	1.913	1.49	0.916	1.535	0.7531	1.058	0.93	1.256	0.717	1.002	1.611	1.223	1.621	1.034	2.383	2.675	0.981	1.9
K-1528	632.4	617.3	386.189	388.196	138.104	5127.84	1	1	Tier 2						BP00485001		(2E,6Z)-Non-2,6-Dienal	1.04	60.8				0.0233	1.2	1.259	1.08	1.748	1.064	0.957	0.812	1.02	0.845	1.09	0.804	1.344	0.812	1.315	1.056	1.007	0.9	1.114	1.02	1.112	1.127	1.072	0.993	1.615	0.725	0.64
K-T10995	613.8	599.2	388.205	390.212	140.12	9118	1	1	Tier 2						BP00509001	HMDB0031269	(Z)-Non-2-enal/2-Nonenal	0.77	5.1				0	1.977	1.018	0.991	1.307	1.465	1.176	1.185	1.104	2.401	1.103	0.795	1.074	1.103	2.19	1.059	0.938	1.445	0.908	1.048	1.585	0.616	1.763	1.023	0.675	1.053	0.925
K-T10757	438	428.3	390.184	392.191	142.099	8989	1	1	Tier 2						BP00530005		5-Oxooctanal	1.04	24.1				0	1.765	0.803	0.765	0.568	1.071	0.764	1.487	1.209	1.577	0.71	0.728	1.077	0.387	1.179	1.071	0.825	0.84	0.663	0.901	0.577	1.599	1.621	1.295	0.897	1.377	1.493
K-1059	434.4	425	392.164	394.171	144.079	23293.2	1	1	Tier 2						BP00550001		Ethyl 2-methylacetoacetate	0.12	16.5				0	0.718	1.039	1.158	1.264	0.837	1.075	0.994	1.056	0.812	0.971	1.238	1.038	0.66	1.652	0.919	1.159	1.328	1.333	0.881	0.846	1.177	0.907	0.994	0.813	1.034	1.081
K-T10816	458.2	447.9	398.153	400.16	150.068	8450	1	1	Tier 2						BP00626004		(2E,4E,6E)-4-Methylocta-2,4,6-Trienedial	0.31	33.1				0	1.178	1.018	1.026	1.027	1.221	0.812	1.106	0.784	1.159	0.87	0.967	1.023	1.189	1.209	1.553	1.015	1.683	2.123	0.872	2.773	1.94	0.931	1.045	0.839	0.938	1.828
K-T10474	375.1	365.9	398.152	400.16	150.068	7177	1	1	Tier 2						BP00626013	C16706	4-Hydroxydihydrocinnamaldehyde	6.82	1.3				0.0233	1.56	0.565	1.972	1.6	1.29	0.713	1.194	1.031	1.68	0.411	0.977	0.968	1.173	0.668	3.551	0.313	0.741	0.557	1.59	1.517	0.619	0.5869	5.872	0.721	2.219	1.45
K-T10345	324	317.4	412.131	414.138	164.047	10676	1	1	Tier 2						BP00793005	C10945	Caffeic aldehyde	0.44	3.5				0	0.958	1.279	0.879	1.169	1.27	0.683	1.244	1.109	2.852	0.745	2.016	1.863	1.199	1.074	1.258	1.627	1.562	1.243	1.205	0.749	1.113	3.148	1.43	1.01	1.485	1.143
K-896	379.9	371.4	416.126	418.132	168.041	5291.71	1	1	Tier 2						BP00856011		dehydroacetate	3.49	8.5				0	0.885	2.861	0.783	0.904	0.959	1.482	0.848	1.292	0.832	0.808	1.009	0.601	0.912	1.174	0.76	0.928	1.023	0.825	0.765	0.85	0.793	1.454	0.809	0.779	0.779	2.314
K-T10621	417.7	409.1	416.2	418.207	168.115	5589	1	1	Tier 2						BP00866016	C19731	(3S)-3-Hydroxycyclocitral	1.78	8.7				0	0.58	1.406	1.622	0.826	0.988	0.729	1.545	0.737	1.163	2.028	1.576	1.2	0.879	0.891	0.956	1.001	1.894	1.08	1.52	1.516	0.512	1.119	0.854	0.39	1.408	1.992
K-T10511	316.3	309.8	426.146	428.153	178.063	7352	1	1	Tier 2						BP00995000	C02666	Coniferyl aldehyde	5.78	72.4				0	0.656	0.564	0.683	1.128	0.875	0.594	0.642	0.823	0.849	0.658	0.942	0.875	0.67	1.297	1.012	0.971	1.159	0.716	0.641	1.036	1.079	0.932	0.781	0.86	1.001	0.817
K-T10695	501.9	490.9	426.184	428.191	178.099	14885	1	1	Tier 2						BP00998001		(S)-Pyrethrolone	1	58				0	1.03	1.328	1.168	0.805	1.155	0.965	1.009	1.422	0.93	1.125	0.838	0.733	2.255	1.423	1.134	1.249	1.445	1.154	0.963	1.278	0.978	1.969	1.065	1.355	0.856	1.5
K-T10007	83.5	85.5	428.149	430.156	180.063	6074982	1	1	Tier 2						BP01024009		Keto-D-Fructose	1.6	2.2				0.0698	1.476	0.915	1.84	1.324	1.134	1.252	1.525	1.01	1.509	0.916	0.5928	1.207	1.187	1.157	1.608	1.134	1.309	0.851	1.11	1.229	0.834	1.096	1.862	0.6124	0.982	0.956
K-T10009	94.4	101.4	428.149	430.156	180.063	10317222	1	1	Tier 2						BP01024010		Aldehydo-D-Mannose	0.53	5.5				0	1.489	0.895	1.838	1.306	1.131	1.259	1.596	1.037	1.456	0.938	0.911	1.191	1.188	1.142	1.598	1.091	1.259	0.896	1.08	1.177	0.858	1.102	1.861	1.115	0.977	0.956
K-T10452	396.6	388.5	428.161	430.168	180.079	23345	1	1	Tier 2						BP01027000		Coniferyl Alcohol Radical	6.58	28.1				0	1.487	1.265	1.094	1.109	1.267	0.821	1.431	0.85	1.52	1.224	0.84	1.166	0.999	1.398	0.992	1.439	1.567	1.404	1.312	0.782	1.635	0.956	1.096	1.018	1.148	1.598
K-T10471	391.4	383.4	428.161	430.168	180.079	13490	1	1	Tier 2						BP01028002		Dihydroconiferyl Aldehyde	6	15.3				0	1.363	0.876	1.833	1.818	1.733	0.829	1.446	1.067	2.069	1.353	1.238	0.97	0.934	1.531	1.581	1.193	1.432	1.309	1.077	0.953	1.319	1.541	1.11	0.828	1.465	0.766
K-T10156	187.1	185.5	430.083	432.09	181.998	5852	1	1	Tier 2						BP01046000		1-Deoxy-L-Glycero-Tetrulose 4-Phosphate	0.19	41.6				0.2093	1.72	0.664	1.218	1.187	1.309	0.525	1.071	0.772	1.357	0.5165	0.837	0.877	0.5447	0.92	0.5853	0.5108	1.768	0.792	1.022	1.028	0.573	1.401	0.5428	1.129	0.788	0.828
K-T10051	166.2	165.6	440.149	442.155	192.063	18655	1	1	Tier 2						BP01198002		2D-5-O-Methyl-2,3,5/4,6-Pentahydroxycyclohexanone	0.48	0.7				0	1.032	0.718	1.819	0.904	0.612	1.325	1.682	1.617	1.251	0.812	1.042	0.729	0.698	1.468	1.087	1.251	0.772	0.831	1.305	1.066	0.629	0.71	0.687	0.497	0.991	0.679
K-T10973	619.8	605	442.252	444.259	194.167	5314	1	1	Tier 2						BP01223004		(E)-Geranylacetone	0.69	38.9				0	1.57	1.027	1.213	1.306	1.149	1.338	2.323	0.915	0.949	0.641	0.954	0.856	1.986	0.859	1.867	1.415	1.197	1.263	1.06	1.248	1.129	1.723	0.474	1.275	1.513	1.241
K-T10410	351	342.2	458.172	460.179	210.089	4216	1	1	Tier 2						BP01436004	HMDB0033798	Phlorisovalerophenone	6.41	2.3				0.093	0.476	0.639	1.085	0.998	0.708	0.642	0.377	0.6438	1.278	1.59	0.726	1.166	0.742	1.389	0.7394	1.041	1.35	0.806	0.734	0.755	1.131	0.687	0.6858	0.456	1.074	0.466
K-T10496	442.3	432.4	464.209	466.217	216.124	31345	1	1	Tier 2						BP01520000		4-(1-Methyl-5-Hydroxy-2-Pyrrolidinyl)-3-Oxobutanoate Methyl Ester	1.13	58.9				0	0.741	0.769	0.429	0.95	0.686	0.861	1.028	1.146	0.828	1.214	0.795	0.768	1.584	1.513	0.35	1.136	1.245	0.742	0.89	1.252	0.881	0.967	0.289	1.006	1.096	1.068
K-T10215	300.3	293.8	468.12	470.127	220.037	217906	1	1	Tier 2						BP01577000		2-Succinylbenzoate	5.76	40.6				0	0.356	0.856	0.426	0.627	0.323	1.983	0.399	1.143	0.414	1.927	0.609	0.881	2.808	0.914	0.18	3.443	0.474	1.41	0.778	0.487	1.142	0.948	0.269	1.135	0.971	2.188
K-T11018	687.3	669.5	468.266	470.272	220.183	7204	1	1	Tier 2						BP01593002		(11R)-Dihydroartemisinic Aldehyde	4.92	46.4				0	1.068	0.949	1.253	1.234	1.363	0.926	1.049	0.97	1.672	1.057	0.801	1.736	1.042	0.915	1.106	1.051	1.129	0.983	0.995	3.353	1.204	1.052	1.565	1.263	0.987	1.821
K-T10900	566.7	553.1	482.247	484.254	234.162	57232	1	1	Tier 2						BP01764010		2-Dehydrolubimin	0.17	28.7				0	1.293	1.294	1.17	1.391	1.17	0.988	1.396	1.113	1.091	1.039	0.904	1.339	1.135	1.496	1.064	0.975	1.259	1.137	1.334	1.382	0.978	0.989	0.982	1.056	1.282	0.965
K-T10891	512.6	501	484.261	486.268	236.178	4798	1	1	Tier 2						BP01784007		Lubimin	4.76	20.1				0.0233	0.6483	1.959	1.599	1.669	2.213	0.747	1.331	1.539	2.589	1.16	1.528	2.279	0.749	1.377	2.273	1.645	1.784	1.418	0.952	1.403	1.427	2.432	3.006	1.588	1.805	0.984
K-T11026	730.9	710.1	486.315	488.322	238.23	462405	1	1	Tier 2						BP01805000	HMDB0034181	Muscone	0.11	65.1				0	1.282	1.092	0.964	1.221	1.262	0.979	1.154	1.135	1.22	1.071	0.943	1.183	1.161	1.26	1.195	1.108	1.289	1.074	1.164	1.324	1.206	1.156	1.198	1.175	1.15	1.241
K-1356	526.8	514.4	498.242	500.248	250.157	4979.24	1	1	Tier 2						BP01974010	C13453	Xanthoxin	0.63	58.4				0	0.95	1.033	1.351	1.399	0.852	1.159	1.065	1.276	0.764	0.954	1.086	0.912	1.472	0.834	0.789	1.181	1.022	1.09	1.315	1.015	0.85	0.633	1.202	1.06	0.912	1.065
K-T11025	700.1	681.4	510.314	512.321	262.23	3971	1	1	Tier 2						BP02146000		(E,E)-Farnesylacetone	0.57	37.6				0.3953	1.805	1.263	0.7526	0.991	1.081	0.542	0.566	0.858	0.8222	0.654	0.6771	1.22	0.886	1.179	0.8182	0.878	0.8558	0.7442	1.191	0.809	0.916	0.78	0.7589	0.6996	1.124	0.875
K-T10753	517	505.1	512.256	514.263	264.173	6130	1	1	Tier 2						BP02182000	C17747	5-Hydroxy-1-(4-hydroxyphenyl)-3-decanone	2.84	56.1				0	0.749	0.746	1.111	0.552	1.146	0.901	1.92	1.08	0.863	2.137	0.969	1.089	0.746	0.879	0.806	1.014	1.28	1.11	1.085	0.925	0.528	1.5	1.118	2.364	0.894	1.369
K-1068	436.9	427.4	518.174	520.181	270.089	9826.29	1	1	Tier 2						BP02253003		2'-O-Methylisoliquiritigenin	0.21	6				0	0.802	1.013	1.08	1.107	0.604	0.87	0.965	0.922	1.048	0.818	0.848	0.721	0.938	0.98	0.787	0.855	0.749	0.846	0.838	0.816	0.812	0.996	0.914	0.755	1.05	0.928
K-T10523	455.4	445.2	528.25	530.257	280.168	8372	1	1	Tier 2						BP02410000	C17748	1-(3,4-Dihydroxyphenyl)-5-hydroxy-3-decanone	3.89	60.2				0	1.099	1.139	1.239	1.068	1.331	0.481	1.043	0.961	2.878	0.803	1.022	1.223	0.896	2.465	1.638	0.922	1.74	1.237	1.16	1.205	1.016	1.193	1.453	1.102	1.099	0.99
K-T11040	702.7	683.8	532.298	534.306	284.214	4069	1	1	Tier 2						BP02465000		Dehydroabietadienal	0.53	3.5				0.2791	0.838	0.73	0.7391	1.033	1.226	0.829	0.796	0.6997	0.993	0.848	0.665	1.101	0.835	0.838	0.8036	1.958	0.895	0.862	1.236	1.079	0.855	0.7732	0.862	0.874	1.484	0.802
K-T10226	262.3	257.9	552.143	554.15	304.058	13404	1	1	Tier 2						BP02765001		2-Hydroxyeriodictyol	0.58	5.5				0.1395	1.075	0.413	0.733	0.369	0.683	0.2132	0.743	0.744	1.462	0.259	0.348	0.906	0.2283	0.802	0.793	0.2141	0.468	0.446	0.393	1.134	0.275	0.54	0.2275	0.474	0.2377	0.333
K-246	181.4	180.1	574.223	576.229	326.138	8038.61	1	1	Tier 2						BP03053001		Raspberry ketone glucoside	1.87	35.7				0.1163	1.252	0.303	0.304	0.757	0.293	0.295	0.742	0.345	0.639	4.195	1.053	0.582	0.965	0.2482	0.373	0.62	0.609	0.527	0.275	2.428	3.526	0.2303	0.522	0.637	0.433	0.233
K-T10633	493	482.1	576.179	578.185	328.095	6857	1	1	Tier 2						BP03077003		9-Demethylmunduserone	0.86	63.6				0	0.479	0.673	0.408	0.431	0.572	0.398	0.567	0.593	0.403	0.521	0.52	0.439	0.693	0.563	0.559	0.539	0.575	0.402	0.575	0.384	0.66	0.647	0.731	0.481	0.703	0.639
K-T10604	434.7	425.2	600.262	602.274	352.179	4396	1	1	Tier 2						BP03426005	C02151	Geissoschizine	0.16	12.5				0.4419	1.345	0.772	0.911	0.699	0.769	0.95	1.02	0.867	0.73	0.613	0.49	1.139	1.29	1.209	0.82	0.6832	1.798	0.7119	0.878	1.501	0.7663	0.7531	0.726	0.6692	0.7586	1.011
K-T10625	451.6	441.5	601.274	603.278	353.187	3961	1	1	Tier 2						BP03437000		Intermediate Ii	4.47	23.8				0.1395	3.864	4.453	1.271	3.826	1.193	2.475	0.795	1.088	1	0.946	0.794	0.8111	3.297	0.893	4.836	2.164	6.752	7.022	0.7345	4.237	7.662	0.7926	0.882	0.7043	0.892	5.243
K-T10615	413.8	405.4	616.261	618.264	368.174	4206	1	1	Tier 2						BP03613001	C11678	Dialdehyde	4.74	11.7				0.4651	0.7291	1.158	0.7077	1.164	1.034	0.6687	1.087	1.078	0.7731	0.804	0.6367	0.7576	0.661	0.7669	0.7694	0.6715	0.884	0.6998	0.858	0.809	0.446	0.7403	0.7136	0.327	0.7456	0.7382
K-319	198.8	196.5	618.21	620.217	370.125	6487.41	1	1	Tier 2						BP03634001		Sinapaldehyde Glucoside	2.98	55.7				0	0.709	1.39	1.056	1.074	0.545	1.795	0.959	0.988	0.551	0.741	0.967	0.976	1.025	0.794	0.653	1.223	0.784	0.809	1.279	0.616	0.97	0.808	0.828	0.874	1.185	1.497
K-T10893	544.3	530.8	676.36	678.367	428.272	5801	1	1	Tier 2						BP04147000	C19798	4,4'-Diapolycopenedial	0.31	9.3				0.3023	2.362	0.896	0.805	1.307	1.054	0.844	0.813	1.449	0.6669	1.273	1.722	1.159	1.403	0.846	0.861	1.618	1.482	1.24	1.623	1.243	1.025	0.784	1.233	1.071	1.053	1.103
K-T10887	586.7	572.9	678.393	680.4	430.308	8465	1	1	Tier 2						BP04160002		Furostanol-26-Aldehyde	0.63	55.3				0	0.56	0.941	1.076	0.62	0.431	1.046	1.395	0.882	1.904	0.969	1.283	1.276	0.891	1.29	0.985	1.228	1.256	1.302	1.32	1.243	1.011	1.238	0.798	0.764	1.447	0.754
K-T10732	459.4	449.1	826.502	828.507	578.412	7853	1	1	Tier 2						BP04986000	C16280	Okenone	6.67	6				0	0.684	0.876	1.343	0.702	0.725	0.259	0.799	0.532	0.557	0.88	0.743	0.489	1.593	0.65	0.448	0.637	0.524	0.364	0.438	0.465	1.129	0.498	0.513	1.061	0.549	0.319
K-T10770	458.2	447.9	846.486	848.496	598.402	4435	1	1	Tier 2						BP05073000		3,4',4'-Trihydroxyechinenone	0.74	9.4				0.2558	0.745	0.589	0.6801	0.84	0.7704	0.802	0.843	0.589	0.491	0.6525	0.6118	0.717	0.968	0.871	0.7393	0.674	0.83	0.927	0.724	1.262	1.12	1.217	0.732	0.592	0.826	0.899
K-T10693	439.5	429.7	872.5	874.507	624.418	6050	1	1	Tier 2						BP05157000	C15885	2,2'-Diketospirilloxanthin	3.58	3.5				0.3023	1.828	1.162	0.5259	0.591	0.5957	2.025	0.403	0.4978	0.881	0.813	0.58	0.536	0.5321	0.5698	1.798	0.499	2.258	0.937	0.5098	0.5653	1.815	0.5501	1.096	0.4888	0.828	0.449
K-T10680	418.2	409.6	978.564	980.579	730.481	7189	1	1	Tier 2						BP05370000	C16271	Rhodopinal glucoside	3.38	20.2				0.1395	0.4474	0.838	0.454	4.889	4.745	3.509	5.055	3.544	1.817	3.985	0.765	6.412	1.102	0.965	4.331	0.992	6.646	2.234	4.52	1.132	0.4622	0.744	0.689	0.995	0.4575	5.027
K-919	387.4	379.4	358.122	360.129	110.037	329144	1	1	Tier 2						EF00227002		(E,E)-2,4-Hexadienedial	0.37	54.5				0	1.502	0.328	1.485	0.656	0.905	0.3	1.349	0.485	1.229	1.596	0.76	1.24	1.117	0.281	1.483	0.555	1.714	1.072	0.687	1.721	0.757	0.366	1.317	1.316	1.109	0.28
K-1253	498.4	487.6	360.174	362.182	112.089	7655.76	1	1	Tier 2						EF00243006		5-Methyl-5-hexen-2-one	0.66	1.9				0.0698	1.254	0.969	0.322	1.099	0.761	0.872	1.052	0.939	0.619	0.765	0.969	1.045	1.035	0.675	0.999	1.642	0.966	0.765	0.91	1.002	1.07	0.384	0.808	0.905	1.034	0.8145
K-560	279.3	273.9	370.133	372.139	122.047	5013.73	1	1	Tier 2						EF00313001		2-Acetylpyrazine	1.28	27.6				0.0233	1.196	0.679	1.24	0.702	0.703	0.806	1.199	0.717	1.256	1.353	0.85	1.172	1.003	0.753	1.355	0.892	1.376	1.221	0.892	1.348	0.618	1.4276	1.32	1.057	1.187	0.668
K-613	296.9	290.6	374.117	376.124	126.032	318777	1	1	Tier 2						EF00344006		4-Hydroxy-2H-pyran-3-carboxaldehyde	0.29	3.4				0	1.126	0.511	1.384	0.888	1.169	0.394	1.269	0.883	1.098	1.279	0.983	1.246	0.999	0.224	1.324	0.935	1.071	1.103	0.897	1.13	0.881	0.35	1.142	1.124	1.104	0.47
K-935	391.9	383.8	386.151	388.157	138.065	3907.28	1	1	Tier 2						EF00481011		1-(2-Furyl)butan-3-one	7.26	5.5				0	0.984	1.084	1.027	1.111	1.182	1.013	0.966	1.068	0.873	0.818	1.172	1.05	1.062	1.09	0.827	1.043	1.017	0.879	1.104	1.016	1.151	0.992	0.935	1.209	1.126	1.047
K-1336	521.6	509.5	386.19	388.197	138.105	9552.21	1	1	Tier 2						EF00484002	C14743	3,5,5-Trimethyl-2-cyclohexen-1-one	0.11	0.1				0	0.813	0.981	1.297	1.206	0.835	0.952	0.887	0.976	0.855	0.832	0.924	0.978	0.889	0.993	0.94	1.086	0.868	0.983	0.923	1.033	0.836	0.82	0.717	1.129	0.958	0.874
K-1094	443.5	433.7	402.184	404.191	154.099	6739.25	1	1	Tier 2						EF00676003		xi-2,2,6-Trimethyl-1,4-cyclohexanedione	0.41	2.6				0	1.003	0.752	0.82	0.785	0.76	1.01	0.59	0.829	0.783	0.714	0.912	0.534	1.011	0.704	0.38	0.739	1.034	0.723	0.969	0.641	1.003	0.928	0.596	0.694	0.741	0.877
K-1190	481	470.3	404.2	406.207	156.115	9682.85	1	1	Tier 2						EF00703005		2-Hydroxy-2,6,6-trimethylcyclohexanone	0.68	3.4				0	0.934	0.821	0.904	1.085	0.84	0.866	0.769	0.895	0.639	0.66	0.995	0.533	0.905	0.69	0.426	0.708	0.989	0.544	1.016	0.603	1.012	0.626	0.59	0.65	0.671	0.743
K-961	401.3	393	414.184	416.192	166.098	5154.69	1	1	Tier 2						EF00826009		Rotundifolone	2.48	31.9				0	0.907	1.091	1.031	0.919	0.798	1.304	1.202	1.014	1.178	0.801	0.974	1.135	1.27	1.656	0.934	0.99	1.001	0.984	0.997	1.045	0.947	0.849	0.789	0.857	1.246	0.756
K-953	398.7	390.5	428.161	430.168	180.076	10448.8	1	1	Tier 2						EF01028008		4-Hydroxy-2,6,6-trimethyl-3-oxo-1,4-cyclohexadiene-1-carboxaldehyde	6.49	6.8				0	0.943	0.982	0.926	1.085	0.802	0.979	0.909	0.935	0.918	0.87	1.056	1.018	1.091	1.041	0.932	1.017	0.947	0.913	1.037	0.901	0.968	1.113	0.95	0.947	1.097	1.024
K-1519	615.5	600.9	428.236	430.244	180.151	7159.77	1	1	Tier 2						EF01031001		2-trans-6-cis-Dodecadienal	0.26	25.3				0	0.993	0.923	1.121	1.261	0.95	0.975	1.113	0.917	0.96	1.08	1.082	1.191	1.051	1.112	0.945	1.293	1.138	0.987	1.074	1.141	1.058	0.981	0.939	1.219	1.38	0.889
K-1546	659.1	643	430.252	432.259	182.166	4700.4	1	1	Tier 2						EF01058001		2-Dodecenal	1.63	33.5				0	1.223	0.808	1.036	1.23	1.193	0.742	0.926	1.402	0.858	0.846	0.864	0.671	0.919	0.637	0.963	0.838	0.791	0.848	0.957	1.08	1.036	0.947	0.634	0.855	1.182	1.082
K-1521	619.8	605.1	442.252	444.259	194.167	5767.98	1	1	Tier 2						EF01223001		Octahydro-6-isopropyl-2(1H)-naphthalenone	0.92	10.1				0	1.137	1.142	1.241	1.31	1.142	1.151	0.96	1.283	1.347	0.938	1.07	1.061	1.24	1.238	0.938	0.993	1.108	1.011	1.453	1.182	1.154	1.167	1.182	1.097	1.289	1.352
K-1615	729.9	709.1	460.299	462.306	212.214	23443.3	1	1	Tier 2						EF01467000		2-Tetradecanone	0.66	0.9				0	1.005	1.01	0.997	1.085	0.955	1.074	0.997	0.995	0.984	0.936	1.046	1.068	1.181	1.076	0.976	1.06	1.007	1.046	1.165	1.044	1.186	0.99	1.017	1.025	1.129	1.066
K-1035	426.8	417.8	464.164	466.17	216.078	7689.32	1	1	Tier 2						EF01515002		6-(3,4-Methylenedioxyphenyl)-3,5-hexadien-2-one	0.58	21				0	1.134	0.868	1.194	0.629	0.648	0.453	1.804	0.928	0.927	1.484	1.298	1.047	1.181	0.27	1.314	0.929	2.392	1.41	1.661	1.642	0.659	0.471	1.181	1.285	1.293	0.373
K-821	357.1	347.4	472.154	474.159	224.069	4260.61	1	1	Tier 2						EF01633003	C09506	Elenolide	0.1	41.1				0	0.947	1.129	1.285	1.18	0.724	1.183	0.928	1.116	1.044	1.157	1.088	1.06	0.96	1.421	0.806	1.142	1.196	1.12	1.29	1.096	0.97	1.039	0.891	1.011	1.001	0.876
K-1644	767	745.8	488.33	490.337	240.245	18321.5	1	1	Tier 2						EF01828001		2-Hexadecanone	0.52	38.8				0	0.875	0.899	0.933	1.09	0.84	0.837	0.88	1.027	0.755	0.787	1.019	0.95	1.05	0.949	0.819	0.94	0.88	0.916	0.978	0.919	1.016	0.912	0.897	1.007	0.99	0.836
K-1007	416.3	407.7	489.156	491.163	241.071	8057.99	1	1	Tier 2						EF01834001		Koeniginequinone A	6.54	7.4				0	0.557	0.416	0.693	0.585	0.436	0.503	0.576	0.546	0.32	0.481	0.493	0.384	0.635	0.572	0.339	0.598	0.651	0.442	0.779	0.458	0.509	0.353	0.405	0.542	0.356	0.529
K-1008	416.4	407.8	519.167	521.174	271.082	67589.6	1	1	Tier 2						EF02272001		Koeniginequinone B	4.9	12.3				0	0.561	0.679	0.865	0.683	0.665	0.494	0.583	0.917	0.458	0.541	0.849	0.412	0.759	0.843	0.375	0.631	0.733	0.541	1.065	0.488	0.405	0.488	0.575	0.505	0.352	0.589
K-1083	443.1	433.4	528.25	530.257	280.165	4554.08	1	1	Tier 2						EF02410001		Prehumulinic acid	4.97	2.8				0	1.347	0.984	0.865	1.417	0.868	1.017	1.013	1.213	0.856	1.03	1.367	1.139	1.198	0.978	0.908	0.929	1.002	1.006	1.639	1.112	0.953	0.975	0.919	1.021	1.197	0.864
K-1495	595.9	581.9	556.284	558.29	308.199	6113.17	1	1	Tier 2						EF02825000		Methylgingerol	0.59	58.9				0	1.012	0.715	1.008	0.917	1.336	0.763	0.809	1.307	0.92	0.494	0.924	1.244	1.036	0.597	0.927	0.806	1.121	1.06	1.167	1.158	0.881	0.876	1.306	0.991	1.041	0.712
K-340	205.4	203	604.161	606.168	356.076	4153.86	1	1	Tier 2						PR03466000		3-(4-Hydroxyphenyl)pyruvate O-glucuronide	2.52	28.4				0.0233	1.546	0.421	1.641	0.916	1.278	0.405	1.341	0.777	1.09	1.547	0.937	0.898	0.985	0.5503	1.537	0.872	1.639	0.999	0.667	1.555	0.875	0.611	1.255	1.598	1.372	0.564
K-T765	385.6	377.7	439.159	441.166	382.145	4264	2	2	Tier 2						PR03749002		19-Hydroxyandrost-4-ene-3,17-dione 19-O-sulfate	0.95	70.3				0.0233	1.062	0.776	1.298	1.392	1.097	1.238	1.134	1.012	1.311	1.019	0.6681	1.323	1.216	1.117	1.042	1.314	1.087	1.165	1.158	1.22	1.146	0.924	1.081	1.035	0.999	1.299
K-T812	415.9	407.4	462.18	464.188	428.187	3646	2	2	Tier 2						PR04145001		11beta,21-Dihydroxy-5beta-pregnane-3,20-dione 21-O-sulfate	0.65	53.2				0.2791	0.965	1.44	1.195	1.323	1.722	0.7782	1.604	1.465	0.8997	0.7901	0.741	0.8816	1.636	1.317	0.8953	0.785	1.447	0.917	0.7984	1.297	1.549	0.904	0.8304	1.089	1.579	1.641
K-T880	527.6	515.1	487.195	489.202	478.22	8061	2	2	Tier 2						PR04507000		16alpha-Hydroxyandrost-4-ene-3,17-dione 16-O-glucuronide	0.81	32.9				0.1395	0.971	0.818	0.51	1.205	0.911	0.736	0.884	1.234	0.933	1.184	0.857	0.783	1.438	1.02	0.4833	1.312	1.113	0.777	1.045	1.01	0.814	1.191	0.4482	0.8	1.089	1.302
K-T839	442.4	432.5	487.195	489.202	478.22	9405	2	2	Tier 2						PR04507003		19-Oxotestosterone 17-O-glucuronide	0.7	34.9				0.1163	0.815	0.754	0.661	1.231	0.989	0.872	0.791	1.072	0.786	1.312	0.84	0.864	1.562	1.161	0.4158	1.398	1.263	1.004	1.012	1.332	0.914	0.919	0.3856	1.038	1.281	1.123
K-T941	555.8	542.2	501.211	503.218	506.252	6786	2	2	Tier 2						PR04665002		17alpha-Hydroxyprogesterone 17-O-glucuronide	0.07	19.6				0.1628	0.75	0.753	0.715	0.991	0.865	0.875	0.682	1.033	0.787	1.254	0.716	0.888	1.414	1.157	0.5723	1.207	1.184	0.838	0.987	1.104	0.819	0.886	0.5308	0.805	0.98	0.995
K-219	169.1	168.4	462.131	464.137	214.045	13318.1	1	1	Tier 2						AN01483000	C04479	Isomer 1 of 2-Hydroxy-6-oxonona-2,4-diene-1,9-dioic acid	4.97	30.6				0	0.909	0.549	0.904	0.746	0.957	0.475	1.105	0.729	0.736	1.009	0.86	0.954	1.212	0.285	0.817	0.8	1.333	0.794	0.845	1.354	0.649	0.316	0.829	0.946	0.651	0.652
K-1024	422.8	413.9	358.122	360.129	110.037	13313.8	1	1	Tier 2						EF00227002		Isomer 1 of (E,E)-2,4-Hexadienedial	0.32	20.1				0	1.285	0.747	1.447	1.189	1.047	1.504	1.358	0.701	1.071	1.612	1.353	1.171	1.416	0.646	1.504	0.838	1.895	1.169	0.787	1.958	1.225	0.723	1.516	1.586	1.383	1.119
K-697	316.8	310.4	500.105	502.112	252.02	10092.5	1	1	Tier 2						BM01987000	C06587	Isomer 1 of 2-Hydroxy-6-oxo-6-(4'-chlorophenyl)-hexa-2,4-dienoic acid	2.04	45.2				0	0.545	0.373	0.528	0.521	0.648	0.614	0.437	0.601	0.353	0.541	0.408	0.653	0.536	0.778	0.461	0.466	0.498	0.535	0.697	0.632	0.646	0.828	0.674	0.405	0.609	0.517
K-427	235.7	232.5	414.11	416.116	166.024	8080.16	1	1	Tier 2						AN00818000		Isomer 2 of Benzoquinoneacetic acid	5.39	18.4				0	1.2	1.268	0.933	1.264	0.733	1.715	1.074	1.385	0.686	0.848	0.698	0.786	0.903	1.417	0.767	1.045	0.702	1.054	1.398	0.77	1.093	1.369	0.686	0.935	0.737	0.928
K-263	185.2	183.7	462.13	464.137	214.045	7171.14	1	1	Tier 2						AN01483000	C04479	Isomer 2 of 2-Hydroxy-6-oxonona-2,4-diene-1,9-dioic acid	6.02	15.3				0	0.917	0.813	0.83	0.803	0.736	0.606	1	0.842	0.589	1.038	0.989	1.046	1.189	0.673	0.67	0.976	1.25	0.777	1.018	1.099	0.647	0.696	0.853	1.044	0.847	0.715
K-355	211.4	208.9	462.131	464.137	214.046	6419.83	1	1	Tier 2						AN01483000	C04479	Isomer 3 of 2-Hydroxy-6-oxonona-2,4-diene-1,9-dioic acid	4.27	9.9				0	1.019	0.758	1.002	0.757	0.962	0.636	0.949	0.871	1.186	1.409	0.772	1.246	1.542	0.631	1.101	0.952	1.509	0.938	1.262	1.673	0.769	0.789	1.059	1.145	1.222	0.629
K-332	203.5	201.1	292.111	294.118	44.0263	6208.27	1	1	Tier 2						AN00014000	C00084	Isomer 1 of Acetaldehyde	0.25	70.7				0	1.066	1.118	0.997	1.167	0.907	0.975	0.961	0.979	0.923	0.83	1.005	0.999	1.131	1.069	0.928	1.067	0.973	1.029	0.969	1.001	1.039	0.876	1.017	1.199	0.994	0.958
K-638	300.7	294.5	695.192	699.206	200.029	5693.77	1	2	Tier 2						AN01288000	C01036	Isomer 1 of 4-Maleylacetoacetic acid	4.11	1.3				0	0.998	1.267	1.02	1.108	0.89	0.998	0.958	1.256	0.615	0.733	0.683	1.213	0.947	1.134	0.855	1.141	1.047	0.836	1.01	0.781	0.871	0.912	0.802	0.889	0.674	0.954
K-928	390.3	382.3	420.196	422.202	172.111	5607.9	1	1	Tier 2						AN00918000	C16322	Isomer 1 of 9-Oxononanoic acid	1.42	29.9				0	1.058	1.122	0.962	1.004	1.17	1.054	0.885	1.135	0.965	1.066	1.266	1.346	1.165	1.282	1.024	1.112	1.082	1.085	1.085	0.91	1.144	0.995	1.1	1.209	1.085	1.061
K-371	216.9	214.3	414.109	416.115	166.024	5262.3	1	1	Tier 2						AN00818000		Isomer 1 of Benzoquinoneacetic acid	6.16	36.6				0	0.456	0.854	1.349	0.669	0.73	0.842	1.076	0.845	0.55	0.614	0.877	0.517	0.761	1.325	0.494	0.866	0.573	0.734	1.046	0.533	0.424	1.023	0.764	0.692	0.718	0.969
K-457	245.5	242	378.147	380.154	130.062	4829.95	1	1	Tier 2						AN00396004	C02122	Isomer 1 of 3-Oxohexanoic acid	3.06	46.4				0	1.093	1.159	1.212	1.408	1.334	1.088	1.249	1.3	1.093	0.887	1.348	1.148	1.26	0.98	1.083	1.175	1.019	1.207	1.153	1.129	1.252	1.132	1.265	1.248	1.291	1.132
K-523	266.6	262	400.13	402.137	152.045	4740.96	1	1	Tier 2						BM00647011	C14108	Isomer 1 of 4-Hydroxymethylsalicylaldehyde	6.76	11.5				0	1.57	1.278	1.377	1.543	1.613	1.251	1.315	1.311	1.614	1.223	1.464	1.302	1.664	1.65	1.152	1.678	1.523	1.228	1.433	1.462	1.344	1.244	1.238	1.57	1.464	1.439
K-986	407.6	399.2	420.195	422.201	172.109	3877.11	1	1	Tier 2						AN00918000	C16322	Isomer 2 of 9-Oxononanoic acid	1.56	13				0	1.161	0.948	0.928	1.246	0.905	1.381	0.8	0.812	0.959	0.749	1.047	0.991	0.957	1.146	0.861	1.023	0.827	1.094	1.114	0.934	0.853	1.047	0.891	0.729	1.069	1.022
K-1544	656.9	641	460.3	462.306	212.214	3735.09	1	1	Tier 2						EF01467000		Isomer 1 of 2-Tetradecanone	0.55	67.2				0.0233	1.283	0.677	1.164	1.435	0.589	0.574	0.846	0.952	0.745	1.605	1.006	0.957	0.758	0.3142	0.42	1.117	1.08	0.573	1.202	0.434	1.149	0.864	0.871	0.616	0.707	0.952
K-49	103.9	109.5	398.127	400.134	150.042	1.06389e+06	1	1	Tier 3 one-reaction											0	6	144	0	0.791	0.371	1.056	0.932	1.123	0.569	1.01	0.853	1.324	1.127	0.693	1.456	0.964	0.102	1.421	0.988	0.922	0.989	0.933	0.873	0.959	0.112	0.845	0.995	0.966	0.37
K-34	94.7	101.4	398.127	400.134	150.042	531652	1	1	Tier 3 one-reaction											0	6	144	0	0.766	0.365	1.058	0.911	1.144	0.556	1.026	0.838	1.334	1.161	0.678	1.499	0.946	0.104	1.433	0.97	0.912	0.993	0.92	0.851	0.951	0.114	0.831	0.984	0.945	0.365
K-51	104.6	110.2	420.109	422.116	172.024	429297	1	1	Tier 3 one-reaction											0	1	54	0	0.753	0.384	1.051	0.893	1.141	0.564	1.019	0.819	1.352	1.155	0.694	1.522	0.964	0.117	1.429	0.976	0.912	0.988	0.912	0.855	0.932	0.125	0.819	0.994	0.96	0.38
K-30	94.3	101.1	428.195	430.202	180.11	412119	1	1	Tier 3 one-reaction											0	2	43	0	0.77	1.777	1.193	0.986	1.18	1.474	0.889	1.376	0.779	0.794	1.064	1.068	0.999	1.575	0.966	1.133	0.711	0.967	1.031	0.692	0.97	1.808	0.965	0.822	0.829	1.773
K-730	328.4	321.9	667.187	671.2	172.024	360400	1	2	Tier 3 one-reaction											0	1	54	0	0.588	0.813	1.183	0.906	1.045	0.913	1.105	1.179	0.959	1.11	0.937	1.111	0.814	0.281	1.186	1.153	0.619	1.062	0.997	0.459	0.999	0.295	0.951	0.744	0.834	0.813
K-1500	600.5	586.4	578.315	580.321	330.23	347978	1	1	Tier 3 one-reaction											0	5	120	0	0.554	0.306	1.408	1.018	1.547	0.876	0.842	0.693	1.617	1.098	0.754	0.76	1.368	0.207	0.577	0.919	0.74	0.626	1.178	1.749	0.948	0.12	1.459	1.279	2.286	0.753
K-1277	504.6	493.5	492.241	494.248	244.156	338878	1	1	Tier 3 one-reaction											0	4	37	0	0.761	0.448	0.937	0.725	0.669	0.751	1.062	0.637	1.001	0.572	0.791	1.345	0.944	0.266	1.167	0.893	0.822	0.877	1.071	0.709	0.968	0.164	0.904	1.018	0.854	0.329
K-675	312.2	305.8	667.187	671.2	172.024	240724	1	2	Tier 3 one-reaction											0	1	54	0	0.576	0.859	1.153	0.88	1.036	0.972	1.154	1.216	0.964	1.086	0.922	1.158	0.793	0.267	1.184	1.218	0.563	1.08	1.003	0.451	1.01	0.28	0.965	0.726	0.807	0.884
K-87	120	123.6	522.152	524.158	274.067	221151	1	1	Tier 3 one-reaction											0	5	119	0	0.375	2.577	0.366	0.336	0.723	3.496	0.487	0.545	0.688	0.279	1.154	0.958	0.561	0.508	1.216	0.516	0.497	0.545	0.364	0.451	0.841	1.83	0.569	0.586	1.03	1.351
K-709	323.8	317.4	645.205	649.218	150.042	182058	1	2	Tier 3 one-reaction											0	6	145	0	0.579	0.89	1.194	0.865	1.025	0.926	1.06	1.15	0.909	1.09	0.954	1.111	0.775	0.297	1.171	1.236	0.625	1.031	0.963	0.456	1.012	0.331	0.911	0.688	0.871	0.879
K-809	354.1	344.9	344.106	346.113	96.0212	179938	1	1	Tier 3 one-reaction											0	4	314	0	0.86	0.697	0.946	0.882	0.891	0.723	1.191	0.7	0.982	1.907	1.139	0.948	0.943	0.255	0.966	0.833	1.042	1.115	0.927	1.215	2.039	0.361	1.029	0.912	0.957	0.436
K-503	259.4	255.3	771.219	773.224	523.134	175241	1	1	Tier 3 one-reaction											0	6	276	0	1.668	0.97	2.131	1.498	1.958	0.751	2.136	1.495	1.839	2.15	1.614	1.908	1.73	0.393	1.986	1.778	1.773	1.88	1.492	1.781	1.544	0.611	1.908	1.905	1.622	0.778
K-249	182.5	181.1	558.152	560.158	310.067	153259	1	1	Tier 3 one-reaction											0	7	216	0	1.259	0.339	1.264	0.549	1.15	0.211	1.219	0.649	1.211	1.421	0.85	1.308	1.221	0.177	1.385	0.622	1.748	1.025	0.798	1.622	0.786	0.323	1.095	1.279	1.093	0.239
K-1561	679.2	661.9	689.307	691.314	441.222	139633	1	1	Tier 3 one-reaction											0	9	361	0	0.759	0.585	0.61	0.907	0.542	0.866	0.658	0.394	0.933	0.501	0.709	0.861	0.915	0.704	0.803	0.71	0.708	0.68	0.472	0.763	0.739	0.892	0.586	0.864	0.813	0.573
K-206	166.5	165.8	558.152	560.158	310.067	126968	1	1	Tier 3 one-reaction											0	7	216	0	1.198	0.445	1.276	0.589	0.969	0.216	1.342	0.714	0.968	1.502	0.871	1.111	1.14	0.186	1.302	0.692	2.003	1.165	0.883	1.725	0.826	0.355	1.164	1.346	1.155	0.293
K-1234	494.2	483.2	490.226	492.232	242.141	126217	1	1	Tier 3 one-reaction											0	1	34	0	0.791	0.455	0.962	0.771	0.738	0.735	1.122	0.659	1.098	0.723	0.793	1.371	0.974	0.266	1.113	0.991	0.784	0.924	1.148	0.789	1.187	0.137	1.043	1.144	1.135	0.394
K-580	287.4	281.6	727.219	731.232	232.056	125384	1	2	Tier 3 one-reaction											0	1	180	0	0.939	1.138	1.136	1.201	0.853	1.11	1.096	1.506	0.687	0.99	1.092	0.887	1.367	0.909	0.743	1.057	0.863	0.932	1.17	0.722	0.831	1.011	0.925	0.736	0.814	1.176
K-477	253.9	250.1	739.219	743.232	244.056	95134.5	1	2	Tier 3 one-reaction											0	5	155	0	0.822	0.267	1.1	0.779	1.208	0.235	1.064	0.52	1.408	1.245	0.46	1.033	0.676	0.029	0.906	0.725	1.128	0.739	1.123	0.719	0.411	0.029	0.738	0.674	0.601	0.294
K-1014	416.8	408.2	521.129	523.135	273.043	87178.3	1	1	Tier 3 one-reaction											0	3	149	0	2.286	2.181	3.235	2.283	1.967	1.775	2.001	3.257	1.57	2.212	2.82	1.338	2.169	1.767	1.717	2.139	2.147	1.644	3.245	1.789	1.619	1.029	2.192	2.189	1.926	2.888
K-1537	642.8	627.4	561.185	565.199	66.0222	74907.5	1	2	Tier 3 one-reaction											0	2	153	0	0.688	0.195	0.942	0.608	0.878	0.465	1.171	0.554	1.326	0.758	0.522	1.748	1.04	0.064	1.597	0.746	0.768	0.962	0.992	0.942	0.743	0.041	0.837	1.139	0.901	0.161
K-1097	443.6	433.9	581.14	583.147	333.055	73966.6	1	1	Tier 3 one-reaction											0	2	57	0	0.487	0.434	0.501	0.664	0.485	0.493	0.523	0.578	0.518	0.514	0.536	0.659	0.536	0.483	0.492	0.48	0.511	0.492	0.506	0.574	0.554	0.493	0.485	0.542	0.562	0.463
K-720	325.2	318.7	432.12	434.127	184.035	69978.4	1	1	Tier 3 one-reaction											0	1	25	0	0.567	0.76	1.125	0.871	1.048	0.947	1.057	1.106	1.034	1.003	0.86	1.025	0.809	0.302	1.107	1.151	0.621	1.084	0.972	0.517	1.072	0.329	0.901	0.756	0.836	0.862
K-1222	488.9	478	382.169	384.176	134.084	60575	1	1	Tier 3 one-reaction											0	1	149	0	0.553	0.494	0.401	0.666	0.464	0.604	0.465	0.639	0.437	0.521	0.482	0.748	0.623	0.609	0.55	0.546	0.552	0.543	0.481	0.687	0.565	0.801	0.446	0.879	0.714	0.492
K-1515	614.1	599.5	625.278	627.285	377.193	58802	1	1	Tier 3 one-reaction											0	4	84	0	0.844	0.563	0.643	0.838	0.544	0.889	0.725	0.407	0.645	0.673	0.532	0.735	0.759	0.613	0.791	0.695	0.57	0.664	0.503	0.662	0.88	0.856	0.568	0.677	0.747	0.515
K-341	205.4	203	560.196	562.203	312.111	58794.2	1	1	Tier 3 one-reaction											0	1	125	0	1.215	0.495	1.931	0.802	1.283	0.227	1.684	0.75	1.175	1.561	0.802	1.304	1.198	0.243	1.63	0.966	1.567	1.145	0.608	1.427	0.759	0.504	1.366	1.739	1.215	0.597
K-788	346.5	338.5	667.187	671.2	172.024	56678.7	1	2	Tier 3 one-reaction											0	1	54	0	0.526	0.853	1.166	0.817	0.983	0.951	1.104	1.198	0.907	1.102	0.973	1.042	0.789	0.311	1.114	1.228	0.588	1.056	0.958	0.476	1	0.308	0.953	0.736	0.752	0.85
K-840	360.8	350.4	683.373	685.379	435.288	56247.9	1	1	Tier 3 one-reaction											0	3	94	0	0.337	1.243	1.278	0.547	0.1	0.952	2.088	0.54	0.471	2.41	1.168	0.343	0.528	0.824	0.623	1.434	0.645	0.753	0.822	0.364	0.454	0.303	0.354	0.485	0.676	0.135
K-1589	699.8	681.1	724.14	726.146	476.055	55236.7	1	1	Tier 3 one-reaction											0	2	102	0	0.479	0.558	0.538	0.551	0.471	0.585	0.458	0.53	0.522	0.456	0.483	0.55	0.572	0.545	0.492	0.537	0.449	0.426	0.532	0.536	0.533	0.507	0.452	0.53	0.503	0.507
K-740	330.8	324.3	715.154	717.16	467.068	54978.1	1	1	Tier 3 one-reaction											0	2	98	0	0.783	0.923	0.835	0.919	0.798	0.95	0.794	0.875	0.735	0.72	0.791	0.807	0.965	0.878	0.81	0.912	0.858	0.785	0.969	0.975	0.73	0.879	0.725	0.803	0.766	0.933
K-218	168.9	168.2	434.125	436.131	186.039	53186.8	1	1	Tier 3 one-reaction											0	3	71	0	0.966	0.349	1.076	1.075	0.939	0.448	1.106	0.945	1.074	1.169	0.798	1.212	1.046	0.269	1.274	1.312	1.384	1.215	1.243	1.14	1.606	0.143	0.9	1.2	1.39	0.264
K-621	298.6	292.3	446.148	448.155	198.063	52509	1	1	Tier 3 one-reaction											0	20	375	0.0465	0.688	0.36	0.562	0.213	1.573	0.356	0.938	0.307	1.862	0.569	0.78	2.217	0.795	0.11	3.148	0.336	1.064	1.037	0.357	1.044	0.768	0.0813	0.921	0.953	1.577	0.146
K-826	357.8	348	693.172	695.178	445.087	48704	1	1	Tier 3 one-reaction											0	7	206	0	0.707	0.918	0.86	0.866	0.814	0.825	0.639	0.898	0.78	0.802	0.841	0.866	0.924	0.914	0.799	0.831	0.832	0.838	0.886	0.843	0.842	0.86	0.737	0.832	0.744	0.87
K-361	213.4	210.9	560.196	562.203	312.111	48122.7	1	1	Tier 3 one-reaction											0	1	125	0	1.186	0.497	1.851	0.826	1.335	0.222	1.63	0.701	1.182	1.354	0.817	1.268	1.238	0.284	1.675	0.889	1.601	1.176	0.596	1.437	0.756	0.462	1.258	1.676	1.201	0.561
K-891	378	369.3	635.188	637.194	387.102	48020.5	1	1	Tier 3 one-reaction											0	2	215	0	0.88	0.895	0.774	0.89	0.785	0.814	1.165	0.988	0.783	0.948	1.058	0.833	0.938	0.877	0.815	1.151	0.87	1.026	0.894	0.82	0.976	0.787	0.861	0.807	0.831	0.974
K-512	260.7	256.5	793.2	795.207	545.115	47128	1	1	Tier 3 one-reaction											0	1	153	0	1.723	0.877	2.21	1.478	1.927	0.719	2.126	1.592	1.699	2.052	1.585	1.941	1.91	0.431	2.243	1.691	1.839	1.908	1.477	1.764	1.569	0.665	1.905	1.663	1.83	0.877
K-1447	572.5	559.1	586.281	588.287	338.195	45712.3	1	1	Tier 3 one-reaction											0	4	74	0	0.678	0.332	1.28	0.943	1.164	0.907	1.005	0.906	1.582	0.978	0.847	0.943	1.251	0.264	0.846	1.085	0.777	0.699	1.298	1.345	1.194	0.157	1.344	1.236	2.019	0.689
K-754	335.3	328.8	616.129	618.136	368.044	44229.4	1	1	Tier 3 one-reaction											0	4	99	0	1.063	0.203	1.043	0.687	1.332	0.192	1.341	0.427	1.14	1.495	0.716	1.488	0.887	0.157	1.478	0.605	1.521	1.238	0.617	1.719	0.759	0.202	1.073	1.052	1.165	0.203
K-1513	613.8	599.3	623.272	625.278	375.187	43499.9	1	1	Tier 3 one-reaction											0	4	157	0	1.126	1.375	2.76	1.405	1.703	1.069	1.314	2.197	1.034	1.391	1.846	1.013	1.475	1.166	0.913	1.767	1.459	1.17	2.019	0.881	1.384	0.914	1.366	1.129	0.972	1.692
K-895	379.7	371.3	651.191	655.205	156.028	37178.9	1	2	Tier 3 one-reaction											0	2	80	0	0.444	3.403	0.781	0.776	0.4	1.776	0.713	1.611	0.326	0.608	1.143	0.331	0.594	0.856	0.338	1.365	0.362	0.66	0.923	0.284	0.735	1.266	0.55	0.457	0.537	2.912
K-437	238.9	235.5	456.156	458.163	208.071	36784.6	1	1	Tier 3 one-reaction											0	5	192	0	0.555	2.378	1.317	0.701	0.817	1.424	1.433	0.763	0.839	0.973	0.722	1.174	0.841	3.667	0.786	0.759	0.553	1.135	0.704	0.715	0.607	2.896	1.113	0.739	0.825	2.092
K-1446	572.4	559	564.299	566.306	316.214	36451.2	1	1	Tier 3 one-reaction											0	1	100	0	0.782	0.366	1.043	1.007	1.21	1.02	0.957	0.663	1.351	0.99	0.89	0.836	1.081	0.424	0.829	0.901	0.724	0.734	1.281	1.274	0.991	0.197	1.234	1.188	1.643	0.72
K-822	357.3	347.5	388.132	390.139	140.047	36418.8	1	1	Tier 3 one-reaction											0	18	447	0	1.568	1.521	1.203	0.903	0.833	0.559	1.419	1.047	0.54	1.352	1.359	0.625	1.436	1.125	0.849	1.413	2.424	1.376	1.497	1.495	1.893	0.688	1.305	1.298	1.786	0.799
K-828	358	348.1	715.154	717.16	467.068	35482.3	1	1	Tier 3 one-reaction											0	2	98	0	0.757	0.827	0.773	0.884	0.755	0.808	0.768	0.88	0.776	0.728	0.745	0.739	0.857	0.893	0.732	0.899	0.73	0.793	0.957	0.733	0.858	0.9	0.86	0.75	0.802	0.795
K-205	166.2	165.6	890.275	894.288	395.112	35137.6	1	2	Tier 3 one-reaction											0	6	211	0	0.607	1.857	1.266	0.868	1.187	1.161	1.071	1.029	0.567	0.962	0.652	0.733	1.043	0.455	0.652	1.023	0.527	0.828	0.93	0.329	0.559	0.692	0.649	0.739	0.53	2.318
K-758	337.3	330.6	683.372	685.379	435.287	35115.1	1	1	Tier 3 one-reaction											0	3	94	0	0.339	1.186	1.274	0.501	0.104	0.898	2.06	0.542	0.423	2.546	1.128	0.292	0.467	0.889	0.572	1.481	0.627	0.76	0.78	0.346	0.479	0.359	0.353	0.464	0.665	0.138
K-1033	426.5	417.4	609.183	613.198	114.02	34905.9	1	2	Tier 3 one-reaction											0	1	12	0	0.77	0.845	1.48	0.874	0.835	0.479	1.361	0.962	0.606	1.136	0.907	0.574	0.885	0.048	0.74	1.355	0.752	1.164	0.937	0.621	0.844	0.121	0.868	1.098	0.854	0.733
K-780	343.4	336	422.112	424.119	174.027	34429.1	1	1	Tier 3 one-reaction											0	4	81	0	0.989	0.942	1.018	1.396	0.819	1.12	0.849	1.035	0.79	0.737	0.938	1.217	0.898	1.222	1	1.051	0.948	1.218	0.884	0.985	1.132	0.85	0.87	0.989	1.057	0.901
K-1393	543.5	530.1	550.283	552.29	302.198	33461.6	1	1	Tier 3 one-reaction											0	1	103	0	0.759	0.423	1.307	0.917	1.48	0.98	0.891	0.633	1.837	1.127	0.829	0.919	1.448	0.399	0.74	1.235	0.8	0.887	1.209	1.627	1.215	0.151	1.657	1.416	2.509	0.812
K-735	330.2	323.8	693.172	695.178	445.087	33412.6	1	1	Tier 3 one-reaction											0	7	199	0	0.88	0.897	0.834	0.937	0.746	0.885	0.69	0.953	0.799	0.751	0.783	0.822	0.938	0.875	0.903	1.103	0.839	0.771	0.871	0.872	0.783	0.879	1.032	0.892	0.859	0.862
K-476	253.8	250	740.222	744.235	245.059	32858.3	1	2	Tier 3 one-reaction											0	4	153	0	0.849	0.28	1.144	0.793	1.225	0.307	1.19	0.569	1.251	1.186	0.57	1.181	0.73	0.079	0.933	0.582	1.238	0.863	1.187	0.866	0.454	0.047	0.731	0.777	0.683	0.286
K-1	83.7	85.6	522.163	524.17	274.078	32525.2	1	1	Tier 3 one-reaction											0	25	358	0	0.864	0.669	0.99	1.201	0.93	0.566	1.18	0.797	0.772	0.958	0.749	0.727	0.845	0.239	0.575	0.798	1.04	0.746	1.383	0.697	0.486	0.252	0.785	0.795	0.674	0.719
K-209	167	166.3	695.316	697.322	447.23	32170.2	1	1	Tier 3 one-reaction											0	4	223	0	0.517	0.494	0.602	0.66	0.445	0.51	0.518	0.554	0.549	0.425	0.561	0.604	0.587	0.565	0.503	0.483	0.486	0.57	0.628	0.517	0.588	0.538	0.504	0.53	0.548	0.452
K-1563	679.4	662.1	667.325	669.332	419.239	31927	1	1	Tier 3 one-reaction											0	3	70	0	0.639	0.445	0.514	0.903	0.528	0.802	0.582	0.345	0.787	0.54	0.721	0.838	0.947	0.592	0.73	0.779	0.641	0.735	0.483	0.705	0.803	0.841	0.477	0.814	0.727	0.621
K-487	257.5	253.5	418.091	420.098	170.006	31045	1	1	Tier 3 one-reaction											0	1	4	0	1.195	0.562	1.378	0.938	1.299	0.43	1.464	1.019	1.113	1.302	1.044	1.231	1.051	0.225	1.239	1.066	1.119	1.175	1.016	1.078	0.981	0.367	1.105	1.148	1.179	0.493
K-939	392.6	384.6	416.15	418.157	168.065	30674.2	1	1	Tier 3 one-reaction											0	29	468	0	0.912	0.736	0.571	0.718	0.934	1.874	0.85	0.519	1.793	0.435	1.005	2.502	1.009	0.652	2.692	0.816	0.933	0.929	0.842	1.13	0.951	0.333	0.827	0.96	1.716	0.727
K-930	391.1	383	322.111	324.117	74.0255	30612.6	1	1	Tier 3 one-reaction											0	2	7	0	0.477	1.053	0.351	0.262	1.206	2.317	0.694	0.388	2.046	0.344	0.759	2.364	0.556	0.132	2.309	0.767	0.845	0.785	0.496	0.906	1.743	0.352	0.612	0.608	1.443	0.322
K-1385	540.7	527.5	548.304	550.311	300.219	30039	1	1	Tier 3 one-reaction											0	2	67	0	1.291	0.643	0.838	0.908	0.744	0.609	0.568	0.419	0.441	0.696	1.111	0.345	1.22	1.523	0.442	0.72	1.043	0.472	1.416	0.737	1.084	0.815	0.917	0.842	0.399	1.111
K-905	382.9	374.8	544.245	546.252	296.16	29782.1	1	1	Tier 3 one-reaction											0	7	174	0	0.843	1.522	1.523	0.75	1.021	1.168	1.605	0.765	0.862	0.846	0.952	1.177	0.859	3.078	1.028	0.962	0.673	1.047	0.857	0.686	0.559	2.238	1.393	0.732	1.086	1.3
K-1004	415.8	407.3	497.185	499.192	249.1	29487.3	1	1	Tier 3 one-reaction											0	6	151	0	0.501	0.647	0.816	0.591	0.65	0.499	0.624	0.81	0.585	0.571	0.752	0.363	0.698	0.833	0.373	0.681	0.729	0.55	0.922	0.566	0.464	0.397	0.511	0.438	0.36	0.493
K-1415	556.1	542.5	478.226	480.232	230.141	29288.9	1	1	Tier 3 one-reaction											0	5	59	0	0.689	0.39	0.954	0.791	0.861	0.659	0.968	0.655	1.221	0.717	0.728	1.356	1.007	0.195	0.957	0.935	0.862	0.91	1.002	0.732	0.881	0.123	0.909	0.975	0.974	0.328
K-616	297.6	291.4	739.221	743.235	244.058	29206.2	1	2	Tier 3 one-reaction											0	5	187	0.0233	0.78	0.537	1.007	0.765	1.077	0.45	1.012	0.679	1.157	1.032	0.517	0.948	0.822	0.132	0.939	0.571	0.992	0.731	1.007	0.829	0.381	0.0341	0.727	0.712	0.604	0.609
K-15	88.1	92.9	645.154	647.16	397.069	28845.4	1	1	Tier 3 one-reaction											0	5	141	0	0.747	1.598	1.002	0.935	1.087	1.249	0.874	1.277	0.739	0.775	0.941	0.92	0.974	1.358	0.958	1.01	0.687	0.951	0.999	0.716	0.92	1.441	0.968	0.773	0.793	1.424
K-265	186	184.4	511.094	513.1	263.009	28301.2	1	1	Tier 3 one-reaction											0	2	123	0	1.781	1.802	1.816	2.104	1.622	1.686	1.694	1.937	1.758	1.574	1.923	1.894	1.893	1.823	1.71	1.977	1.769	1.726	2.009	1.829	1.904	1.766	1.612	1.904	1.833	1.782
K-1271	504.1	493.1	430.216	432.223	182.131	27942.7	1	1	Tier 3 one-reaction											0	3	110	0	1.081	1.174	1.275	1.161	1.067	1.406	1.158	1.061	1.224	1.1	0.948	0.915	1.421	1.215	1.228	1.306	0.918	1.342	0.91	0.713	0.978	0.968	1.114	1.096	1.033	1.134
K-1517	614.3	599.8	647.26	649.267	399.175	27479.3	1	1	Tier 3 one-reaction											0	14	284	0	0.685	0.538	0.654	0.925	0.531	0.791	0.665	0.493	0.7	0.568	0.564	0.81	0.713	0.691	0.719	0.693	0.645	0.705	0.719	0.723	0.823	0.748	0.527	0.818	0.774	0.634
K-1350	525.6	513.3	629.13	633.143	133.967	27143.7	1	2	Tier 3 one-reaction											0	2	60	0.0233	1.295	0.148	1.792	0.387	1.298	0.041	1.595	0.5	1.588	1.957	0.669	1.733	1.051	0.026	1.674	0.485	1.805	1.198	0.881	2.166	0.543	0.059	1.358	1.509	1.038	0.089
K-639	300.8	294.5	484.093	486.101	236.008	25839.7	1	1	Tier 3 one-reaction											0	5	113	0	0.604	0.38	0.571	0.306	1.338	0.346	1.016	0.369	1.434	0.634	0.889	2.078	0.72	0.079	2.261	0.359	0.909	0.986	0.35	0.996	0.783	0.143	0.841	1.158	1.366	0.177
K-1581	692.9	674.7	727.322	729.33	479.237	25741.9	1	1	Tier 3 one-reaction											0	19	259	0	0.795	0.61	0.67	0.694	0.57	0.741	0.599	0.608	0.664	0.687	0.632	0.573	0.659	0.669	0.88	0.841	0.567	0.539	0.694	0.917	0.751	0.751	0.593	0.646	0.886	0.403
K-642	301.6	295.3	645.204	649.218	150.041	25353.7	1	2	Tier 3 one-reaction											0	1	14	0	0.604	1.057	1.315	0.876	1.034	1.037	1.106	1.207	0.932	1.1	0.969	1.002	0.899	0.371	1.26	1.488	0.63	1.078	0.972	0.542	1.069	0.372	0.876	0.835	0.838	0.949
K-1412	553.1	539.6	670.231	672.238	422.146	24407.7	1	1	Tier 3 one-reaction											0	14	406	0	0.51	0.678	0.634	0.545	0.649	0.704	0.666	0.668	0.526	0.434	0.665	0.504	0.686	0.672	0.502	0.581	0.595	0.526	0.594	0.549	0.552	0.619	0.627	0.599	0.558	0.653
K-629	299.8	293.5	356.118	358.124	108.032	24357.8	1	1	Tier 3 one-reaction											0	6	142	0.0465	0.638	0.346	0.607	0.322	1.53	0.327	1.079	0.389	1.865	0.708	0.879	2.162	0.721	0.558	2.783	0.37	1.255	0.907	0.396	1.114	0.849	0.9918	1.068	1	1.104	0.193
K-221	170.2	169.5	532.201	534.208	284.116	24330.1	1	1	Tier 3 one-reaction											0	2	103	0	1.609	0.13	0.278	0.513	0.372	0.196	0.414	0.177	0.367	3.014	1.126	0.38	0.672	0.202	0.256	0.277	0.605	0.317	0.319	2.83	3.163	0.222	0.439	0.437	0.271	0.161
K-676	312.8	306.5	645.205	649.218	150.042	24074	1	2	Tier 3 one-reaction											0	6	145	0	0.578	0.97	1.18	0.837	0.918	1.017	1.067	1.145	0.959	1.081	1.009	1.093	0.834	0.303	1.21	1.196	0.632	1.049	0.927	0.51	1.015	0.34	0.911	0.729	0.816	0.847
K-863	370.4	360.9	692.218	696.232	197.055	24035.8	1	2	Tier 3 one-reaction											0	7	177	0	0.201	5.987	0.48	0.525	0.173	2.391	0.381	1.313	0.168	0.327	0.994	0.206	0.347	0.626	0.239	1.06	0.206	0.41	0.54	0.109	0.589	1.26	0.281	0.272	0.38	4.618
K-664	310.8	304.4	669.19	673.2	174.027	23977.1	1	2	Tier 3 one-reaction											0	4	74	0	1.197	1.203	1.673	1.534	1.54	1.507	1.713	1.574	1.784	1.659	1.363	2.032	1.423	0.56	2.021	1.792	1.167	1.772	1.343	1.18	1.618	0.676	1.404	1.339	1.636	1.279
K-1102	444.3	434.6	648.262	650.27	400.177	23897.2	1	1	Tier 3 one-reaction											0	6	155	0	0.564	0.5	0.551	0.575	0.495	0.515	0.451	0.632	0.48	0.438	0.546	0.608	0.63	0.598	0.606	0.561	0.475	0.491	0.608	0.528	0.618	0.692	0.571	0.489	0.76	0.596
K-1359	527.6	515.2	464.21	466.217	216.125	23681.8	1	1	Tier 3 one-reaction											0	3	76	0	0.768	0.531	1.184	0.842	0.707	0.677	1.026	0.758	0.936	0.773	0.698	1.172	0.842	0.205	1.159	0.89	0.817	0.724	1.099	0.632	1.029	0.144	0.922	0.903	0.986	0.364
K-898	380.5	372.1	322.111	324.117	74.0254	23186	1	1	Tier 3 one-reaction											0	2	7	0	0.415	0.976	0.31	0.289	1.037	2.26	0.638	0.397	1.991	0.356	0.698	2.125	0.608	0.15	2.424	0.651	0.838	0.737	0.461	0.75	1.636	0.468	0.555	0.716	1.367	0.414
K-827	358	348.1	472.099	474.106	224.014	22679.4	1	1	Tier 3 one-reaction											0	3	32	0	0.856	0.677	0.744	0.977	0.601	0.777	0.648	0.964	0.579	0.812	0.989	0.452	1.113	0.605	0.408	0.799	0.978	0.636	1.321	0.636	0.571	0.482	0.667	0.617	0.508	0.624
K-364	214.1	211.5	582.178	584.184	334.092	22054.8	1	1	Tier 3 one-reaction											0	8	372	0	1.291	0.586	2.028	0.768	1.233	0.301	1.475	0.724	1.102	1.404	0.919	1.205	1.247	0.295	1.459	0.858	1.563	1.219	0.657	1.534	0.715	0.585	1.216	1.63	1.271	0.608
K-674	312.2	305.8	432.12	434.126	184.035	21778.9	1	1	Tier 3 one-reaction											0	1	25	0	0.544	0.798	1.17	0.89	0.986	0.987	1.043	1.201	1.009	0.983	0.865	1.1	0.794	0.27	1.143	1.128	0.606	1.136	1.022	0.495	1.014	0.344	0.979	0.729	0.804	0.857
K-1474	584.9	571.3	492.241	494.248	244.156	21497.2	1	1	Tier 3 one-reaction											0	4	37	0	0.721	0.451	1.203	0.81	0.741	0.844	0.838	0.681	1.028	0.658	0.702	1.28	0.91	0.251	1.153	1.016	0.791	0.868	0.957	0.712	0.864	0.208	0.801	1.06	0.896	0.329
K-796	350.5	341.9	683.161	687.174	187.997	20731.2	1	2	Tier 3 one-reaction											0	1	117	0	0.66	0.901	1.362	0.904	0.929	0.99	0.978	1.268	0.881	1.049	1.033	1.136	0.754	0.355	0.975	1.213	0.664	0.993	1.017	0.676	0.942	0.317	0.877	0.705	0.791	1.096
K-511	260.2	256	787.183	789.189	539.098	20317.1	1	1	Tier 3 one-reaction											0	1	77	0	1.587	0.943	1.98	1.448	1.998	0.652	2.144	1.531	1.833	1.959	1.586	2.013	1.68	0.43	1.748	1.715	1.949	1.952	1.579	1.722	1.631	0.624	2.103	2.023	1.654	0.818
K-1559	678.8	661.6	665.319	667.325	417.234	20262.5	1	1	Tier 3 one-reaction											0	4	160	0	1.102	1.218	2.249	1.558	1.857	1.334	1.323	1.857	1.298	1.233	1.963	0.945	1.522	0.962	1.212	1.579	1.503	1.174	2.128	0.882	1.526	0.978	1.758	1.331	1.275	1.935
K-1153	467.9	457.6	476.211	478.217	228.125	19804.7	1	1	Tier 3 one-reaction											0	2	42	0	1.114	0.645	1.02	1.573	0.827	0.979	1.335	0.756	1.041	0.67	0.822	1.312	1.077	0.283	1.311	1.143	0.924	0.749	1.277	0.863	1.059	0.352	1.063	1.274	1.255	0.713
K-1019	417.7	409	799.37	801.377	551.285	19793.5	1	1	Tier 3 one-reaction											0	5	130	0	0.749	0.766	0.937	0.862	0.845	0.655	1.05	0.989	0.687	0.719	1.096	0.705	0.861	0.408	0.539	1.037	0.742	0.787	0.917	0.769	0.817	0.461	0.903	0.837	0.788	0.795
K-1274	504.3	493.3	577.179	581.189	82.0163	19125.1	1	2	Tier 3 one-reaction											0	1	200	0	1.278	1.207	1.282	1.601	1.318	1.369	1.436	1.628	1.164	1.428	1.513	1.533	1.489	1.486	1.6	1.876	1.402	1.243	1.385	1.468	1.427	1.432	1.252	1.612	1.527	1.453
K-1503	603	588.8	737.397	739.402	489.312	19118	1	1	Tier 3 one-reaction											0	7	239	0	0.998	0.404	1.424	1.162	1.251	0.612	0.661	0.706	1.538	1.026	0.866	1.387	0.972	0.37	1.521	1.236	0.969	0.862	0.717	0.828	0.833	0.391	0.763	1.07	0.719	0.547
K-1137	462.2	452.1	609.184	613.197	114.021	18628.9	1	2	Tier 3 one-reaction											0	1	1	0	1.578	0.468	1.739	0.713	1.321	0.307	1.53	0.812	1.225	1.761	0.784	1.264	1.186	0.092	1.386	0.814	1.42	1.165	1.003	1.763	0.78	0.143	1.246	1.383	1.263	0.343
K-35	94.8	101.5	512.1	514.108	264.015	17761.5	1	1	Tier 3 one-reaction											0	8	130	0	0.875	1.554	1.183	1.074	1.167	1.42	0.884	1.358	0.935	0.812	1.074	1.144	1.059	1.519	0.966	1.19	0.82	0.936	1.056	0.788	1.056	1.631	1.046	0.897	0.861	1.672
K-22	88.9	94.4	482.068	484.074	233.983	17405.5	1	1	Tier 3 one-reaction											0	4	56	0	0.767	1.55	1.088	0.892	1.101	1.401	0.824	1.244	0.771	0.726	1.023	0.931	0.99	1.377	0.906	1.023	0.661	0.882	0.945	0.688	0.911	1.602	0.894	0.804	0.93	1.566
K-490	258.4	254.3	388.107	390.114	140.022	17275.7	1	1	Tier 3 one-reaction											0	8	151	0	1.139	0.386	1.051	0.823	0.802	0.185	1.482	0.914	1.111	1.396	1.323	1.136	1.469	0.128	1.151	1.051	1.484	1.255	1.329	1.706	0.709	0.15	1.47	1.073	1.155	0.259
K-470	251.4	247.7	769.23	773.243	274.067	17129.2	1	2	Tier 3 one-reaction											0	5	121	0	1.363	1.445	0.925	1.283	0.58	0.799	0.878	1.143	0.362	0.744	1.045	0.43	0.999	0.449	0.601	0.936	1.267	0.725	1.794	0.549	0.565	0.662	0.805	0.74	0.946	1.25
K-40	98.6	104.9	482.068	484.074	233.983	17099.7	1	1	Tier 3 one-reaction											0	4	56	0	0.764	1.484	1.089	0.92	1.113	1.382	0.958	1.316	0.809	0.764	1.017	0.935	1.026	1.288	0.871	1.034	0.706	0.91	0.913	0.744	0.977	1.656	0.943	0.865	0.91	1.474
K-2	84.1	86.3	508.089	510.095	260.004	16988.5	1	1	Tier 3 one-reaction											0	1	27	0	0.752	1.431	1.093	0.962	1.046	1.126	0.828	1.229	0.765	0.781	1.004	0.96	0.91	1.196	0.74	1.05	0.647	0.865	0.931	0.653	0.915	1.453	0.838	0.795	0.738	1.324
K-53	104.9	110.4	522.154	524.159	274.069	16960.5	1	1	Tier 3 one-reaction											0	7	180	0	0.413	2.554	0.413	0.393	0.748	3.363	0.484	0.587	0.721	0.296	1.058	0.979	0.592	0.533	1.217	0.529	0.54	0.512	0.388	0.482	0.818	1.82	0.567	0.571	1.013	1.347
K-892	378.6	370	629.21	633.223	134.047	16599.9	1	2	Tier 3 one-reaction											0	1	109	0	0.473	3.144	0.852	0.86	0.38	1.609	0.719	1.411	0.365	0.609	1.216	0.433	0.647	0.835	0.33	1.287	0.404	0.701	0.876	0.309	0.736	1.157	0.545	0.458	0.537	2.433
K-208	166.9	166.3	536.17	538.176	288.084	16528.2	1	1	Tier 3 one-reaction											0	9	249	0	1.152	0.575	1.14	0.596	0.91	0.456	1.222	0.702	0.947	1.383	0.791	1.159	1.17	0.322	1.207	0.664	1.885	1.132	0.882	1.75	0.797	0.425	1.129	1.245	1.078	0.432
K-42	100.6	106.6	659.169	661.176	411.084	16497.8	1	1	Tier 3 one-reaction											0	2	184	0	0.855	1.378	1.144	1.031	0.968	1.332	0.887	1.426	0.794	0.787	0.968	0.968	1.031	1.248	0.925	1.044	0.762	0.901	0.956	0.952	1.047	1.344	0.791	0.917	0.917	1.551
K-6	84.5	87	424.165	426.172	176.08	16172.6	1	1	Tier 3 one-reaction											0	13	402	0	0.82	0.497	1.118	1.239	0.665	0.62	1.221	1.082	0.626	0.902	1.145	0.612	1.54	0.503	0.588	1.058	0.955	0.917	1.283	0.733	0.73	0.388	0.837	0.964	0.778	0.497
K-622	298.7	292.5	458.148	460.155	210.063	16017.1	1	1	Tier 3 one-reaction											0	27	333	0.0465	0.903	0.888	0.748	0.972	0.862	0.759	0.988	1.001	0.98	0.737	1.064	1.05	1.12	0.767	0.921	1.059	0.894	1.038	0.9	0.769	1.034	0.5861	0.922	0.831	0.999	0.946
K-813	354.8	345.5	469.224	471.231	221.139	15751.3	1	1	Tier 3 one-reaction											0	1	78	0	1.178	1.098	1.176	1.083	0.838	1.206	1.027	1.087	1.004	0.827	1.168	1.147	1.104	1.228	1.088	1.184	1.048	0.967	1.198	0.952	1.183	0.994	1.123	1.18	1.205	0.912
K-80	117.9	121.8	462.13	464.138	214.045	15653.1	1	1	Tier 3 one-reaction											0	1	30	0	0.751	0.434	0.792	0.894	0.718	0.598	0.744	0.997	0.53	0.651	0.737	0.598	0.996	0.24	0.552	0.945	0.805	0.589	0.922	0.572	0.642	0.179	0.6	0.662	0.569	0.462
K-1225	491	480.1	577.181	579.189	329.096	15544.3	1	1	Tier 3 one-reaction											0	12	296	0	0.733	0.647	0.468	0.765	0.533	0.904	0.604	0.536	0.647	0.606	0.631	0.699	0.854	0.741	0.639	0.774	0.581	0.668	0.52	0.935	0.656	1.022	0.592	0.867	0.84	0.589
K-1641	757.5	736.4	818.356	822.369	323.192	15368.3	1	2	Tier 3 one-reaction											0	1	116	0.093	0.663	0.142	1.543	0.789	2.38	0.579	0.945	0.741	2.731	1.39	0.764	1.382	1.43	0.1007	0.92	0.706	0.733	0.819	1.005	2.148	0.811	0.0934	1.716	1.624	2.484	0.41
K-5	84.3	86.7	512.1	514.107	264.015	15356.7	1	1	Tier 3 one-reaction											0	8	127	0	0.932	1.56	1.271	1.114	1.211	1.473	0.95	1.356	0.981	0.858	1.122	1.264	1.097	1.631	1.051	1.231	0.869	1.009	1.122	0.879	1.032	1.649	1.078	0.921	0.957	1.789
K-1298	510.1	498.7	591.196	593.205	343.111	15315	1	1	Tier 3 one-reaction											0	5	295	0.1163	0.975	0.683	0.4579	0.716	0.635	0.731	1.298	0.657	0.831	0.4008	0.812	1.165	0.745	0.697	1.004	0.856	0.4406	0.804	0.684	0.771	1.048	0.698	0.693	0.911	0.89	0.568
K-130	136.8	138.4	464.175	466.181	216.09	15286	1	1	Tier 3 one-reaction											0	12	151	0	0.614	0.206	0.213	0.72	0.422	0.269	0.322	0.238	0.272	5.427	1.129	0.262	0.4	0.514	0.191	0.439	0.255	0.283	0.377	1.614	4.38	0.19	0.178	0.209	0.13	0.371
K-805	351.9	343	645.205	649.218	150.042	15269.9	1	2	Tier 3 one-reaction											0	6	145	0	0.634	1.196	1.217	0.903	0.995	0.953	1.098	1.333	0.891	1.062	1.046	1.067	0.917	0.526	1.035	1.145	0.824	0.993	0.974	0.845	1.224	0.539	1.13	0.985	0.887	1.028
K-1108	446.3	436.5	484.176	486.187	236.091	15248.6	1	1	Tier 3 one-reaction											0	25	586	0	0.602	0.328	0.661	0.747	0.599	0.898	0.631	0.636	0.764	0.445	0.647	0.69	0.784	0.217	0.767	0.674	0.47	0.585	0.718	0.731	0.825	0.175	0.349	0.687	0.907	0.329
K-1229	492.9	481.9	555.2	557.207	307.115	15232.1	1	1	Tier 3 one-reaction											0	3	165	0	0.744	0.521	0.517	0.902	0.49	0.745	0.741	0.582	0.638	0.547	0.647	0.776	0.607	0.808	0.654	0.716	0.576	0.789	0.581	0.79	0.641	0.767	0.556	0.639	0.755	0.591
K-698	319.6	313.2	711.379	713.385	463.293	15075.3	1	1	Tier 3 one-reaction											0	14	354	0	0.615	1.09	1.447	1.072	0.311	1.14	2.043	1.422	0.478	1.933	1.369	0.577	1.09	1.595	0.633	1.967	0.446	0.614	1.536	0.448	0.561	0.773	1.304	0.811	0.808	0.261
K-1360	527.9	515.4	486.192	488.198	238.107	14658.9	1	1	Tier 3 one-reaction											0	16	371	0	0.72	0.467	0.845	0.902	0.679	0.739	1.01	0.709	1.091	0.606	0.653	1.256	0.901	0.229	0.91	0.946	0.797	0.928	0.93	0.602	0.878	0.167	0.776	0.964	0.929	0.43
K-14	86.7	90.6	567.21	569.216	319.124	14589.9	1	1	Tier 3 one-reaction											0	7	212	0	0.789	1.437	1.092	0.947	1.089	1.508	0.867	1.18	0.741	0.732	1.045	0.987	0.958	1.274	0.883	1.147	0.783	0.959	1.055	0.69	0.954	1.534	0.943	0.778	0.76	1.52
K-1337	523.1	510.9	504.241	506.248	256.156	14448.3	1	1	Tier 3 one-reaction											0	3	106	0	0.882	0.548	0.957	0.81	0.898	0.811	1.293	0.865	1.233	0.831	0.841	1.214	1.189	0.617	1.006	0.931	0.891	1.112	1.028	0.907	1.082	0.18	1.063	0.981	1.122	0.529
K-1310	514	502.3	491.099	493.102	243.014	14345.8	1	1	Tier 3 one-reaction											0	9	168	0	1.032	1.119	1.23	1.276	0.985	1.112	1.018	1.201	1.037	1.027	1.002	1.144	1.253	1.022	1.067	1.277	1.015	1.044	1.111	1.136	1.154	1.147	0.965	1.262	1.103	1.149
K-1476	585.3	571.7	514.224	516.23	266.138	14339	1	1	Tier 3 one-reaction											0	6	208	0	0.691	0.387	0.899	0.606	0.827	0.655	0.908	0.722	1.055	0.587	0.655	1.321	0.87	0.258	0.99	0.916	0.795	0.772	0.9	0.698	1.04	0.134	0.794	0.93	0.745	0.289
K-41	99.8	106	567.21	569.216	319.124	14282.4	1	1	Tier 3 one-reaction											0	7	212	0	0.841	1.447	1.111	0.938	1.168	1.31	0.844	1.189	0.834	0.806	1.03	0.995	1.005	1.378	0.92	1.099	0.75	0.954	1.001	0.707	0.99	1.568	0.903	0.841	0.868	1.573
K-210	167.1	166.5	434.153	436.159	186.068	13996.3	1	1	Tier 3 one-reaction											0	4	63	0	1.011	0.57	0.575	0.673	0.506	0.329	0.242	0.235	0.8	4.235	1.207	0.363	0.533	0.192	0.145	0.37	0.3	0.28	0.693	2.201	3.738	0.161	0.547	0.543	0.665	0.342
K-802	351.4	342.7	637.166	641.178	142.003	13925.4	1	2	Tier 3 one-reaction											0	9	192	0.0465	0.628	0.153	0.905	0.604	1.443	0.268	0.919	0.485	2.13	1.231	0.428	2.024	0.628	0.081	1.817	0.733	0.907	0.961	0.667	0.906	0.694	0.0364	0.698	0.872	0.754	0.169
K-278	190.1	188.3	612.139	614.143	364.053	13918.9	1	1	Tier 3 one-reaction											0	3	149	0.1163	0.931	0.1685	1.076	0.779	1.217	0.253	1.089	0.587	1.16	1.14	0.666	1.287	0.997	0.3187	1.388	0.389	1.09	0.792	0.674	1.034	0.706	0.212	0.84	1.019	0.879	0.201
K-949	397.8	389.7	651.191	655.205	156.028	13677.9	1	2	Tier 3 one-reaction											0	2	79	0	0.362	5.261	0.729	0.883	0.392	2.68	0.57	1.473	0.32	0.462	1.211	0.327	0.595	0.844	0.347	1.263	0.379	0.584	0.738	0.282	0.776	1.661	0.398	0.458	0.557	3.992
K-870	371.7	362.3	472.099	474.106	224.014	13663.6	1	1	Tier 3 one-reaction											0	3	32	0	0.814	0.59	0.878	0.742	0.826	1.113	0.97	0.919	0.561	0.899	1.142	0.439	1.007	1.241	0.542	1.079	0.556	0.711	1.183	0.31	0.691	0.849	0.799	0.386	0.319	0.613
K-314	196.9	194.7	480.17	482.177	232.085	13498	1	1	Tier 3 one-reaction											0	13	196	0	0.811	0.854	1.209	0.908	1.021	0.886	0.846	1.224	0.914	0.573	1.161	0.855	0.958	1.099	0.964	1.036	1.159	0.705	1.191	1.455	1.085	1.002	0.892	1.134	1.115	0.94
K-1000	414.3	405.8	450.194	452.201	202.109	13320.6	1	1	Tier 3 one-reaction											0	5	92	0	0.934	0.523	1.281	0.938	0.812	0.647	1.2	0.745	1.098	0.669	0.9	1.202	1.033	0.279	0.98	1.083	0.893	0.895	1.11	0.819	1.079	0.391	1.054	0.938	1.197	0.468
K-259	184.6	183.1	408.174	410.18	160.089	13167.6	1	1	Tier 3 one-reaction											0	2	89	0	0.732	0.914	0.184	0.789	0.192	0.371	0.371	0.119	0.64	4.702	1.131	0.466	0.374	0.31	0.117	0.687	0.23	0.509	0.257	1.112	4.697	0.941	0.457	0.513	0.183	0.3
K-344	206.2	203.7	460.103	462.109	212.017	13152.3	1	1	Tier 3 one-reaction											0	1	66	0	1.15	0.526	1.509	0.789	0.832	0.441	1.4	0.697	1.125	1.324	0.967	1.044	0.96	0.547	1.063	0.607	1.62	1.239	0.851	1.226	0.751	0.552	1.232	1.066	1.111	0.59
K-438	239.1	235.8	434.174	436.181	186.089	13094.5	1	1	Tier 3 one-reaction											0	15	301	0	0.787	2.143	1.286	0.829	0.952	1.493	1.578	0.684	0.982	0.801	0.729	1.128	0.964	3.869	0.804	0.702	0.669	1.193	0.806	0.594	0.536	2.615	1.122	0.751	0.68	2.008
K-1484	589.8	576.1	611.262	613.27	363.177	13060.5	1	1	Tier 3 one-reaction											0	1	97	0	0.836	0.577	0.538	0.909	0.582	0.761	0.619	0.543	0.558	0.707	0.542	0.819	0.753	0.65	0.609	0.743	0.631	0.748	0.527	0.736	1.075	0.726	0.512	1.084	0.828	0.544
K-1005	416	407.4	679.187	683.2	184.023	12963.7	1	2	Tier 3 one-reaction											0	3	142	0.0698	0.755	0.212	0.835	0.621	1.238	0.307	0.825	0.891	1.067	1.082	0.584	1.016	0.927	0.1762	0.643	0.842	0.888	0.712	0.934	0.803	0.503	0.1489	0.546	0.772	0.527	0.2
K-834	359.9	349.8	438.221	440.228	190.135	12890.4	1	1	Tier 3 one-reaction											0	1	98	0	0.977	0.771	0.993	1.085	0.791	0.928	0.922	1.014	0.851	0.907	0.968	0.85	0.95	0.783	0.728	1.067	0.807	0.719	0.929	0.76	0.954	0.781	1.038	0.701	0.964	0.698
K-172	156	155.6	615.169	617.175	367.084	12806.5	1	1	Tier 3 one-reaction											0	4	169	0	1.308	0.433	1.308	0.859	1.209	0.226	1.32	0.675	1.386	1.53	0.981	1.691	1.008	0.14	1.439	0.861	1.648	1.443	0.886	2.167	0.894	0.263	1.022	1.37	1.285	0.4
K-839	360.7	350.4	651.192	655.205	156.029	12578.9	1	2	Tier 3 one-reaction											0	3	85	0	0.597	4.754	0.789	0.808	0.497	2.037	0.664	1.223	0.438	0.699	1.076	0.55	0.685	1.306	0.46	1.154	0.649	0.688	1	0.372	0.902	2.004	0.584	0.579	0.72	3.727
K-111	132.4	134.5	398.128	400.134	150.043	12490.6	1	1	Tier 3 one-reaction											0	6	142	0	0.866	0.523	1.118	0.993	1.129	0.711	1.12	0.955	1.323	1.079	0.846	1.376	0.987	0.467	1.367	1.02	1.049	1.089	0.964	0.994	1.127	0.387	0.879	1.05	0.949	0.512
K-1564	679.6	662.3	711.289	713.296	463.204	12409.5	1	1	Tier 3 one-reaction											0	11	261	0	0.772	0.771	0.533	1.025	0.472	0.791	0.724	0.335	0.76	0.499	0.814	0.752	0.84	0.548	0.81	0.969	0.581	0.557	0.643	0.758	0.801	0.993	0.602	0.795	0.788	0.554
K-625	298.9	292.6	432.13	434.137	184.045	12292	1	1	Tier 3 one-reaction											0	1	6	0.0465	0.667	0.799	1.075	0.849	0.933	0.964	1.273	1.052	1.1	0.849	1.032	1.209	0.728	0.281	1.165	1.281	0.607	1.179	0.712	0.74	1.118	0.3742	1.108	0.948	0.892	0.824
K-1163	473.5	463.1	478.226	480.232	230.141	12218.3	1	1	Tier 3 one-reaction											0	5	59	0	0.73	0.542	1.179	0.908	0.663	0.897	1.109	0.789	1.07	0.689	0.807	1.105	0.998	0.29	0.955	0.933	0.746	0.81	1.029	0.62	1.065	0.269	0.989	1.028	0.842	0.478
K-963	401.7	393.4	566.35	568.358	318.265	12204.9	1	1	Tier 3 one-reaction											0	1	52	0.0233	1.212	1.376	1.144	1.288	1.108	1.302	0.291	1.366	1.243	1.085	1.221	1.423	1.246	1.314	1.119	1.585	1.263	1.212	1.404	1.091	1.219	0.952	1.054	1.184	1.287	1.073
K-1628	742	720.8	618.204	620.21	370.119	12169.6	1	1	Tier 3 one-reaction											0	5	164	0	1.018	0.896	0.96	1.082	0.849	0.955	0.945	1.102	1.025	0.871	1.002	0.973	1.118	0.916	0.767	1.058	0.992	0.873	0.961	0.972	1.086	0.925	1.141	0.996	0.968	0.841
K-244	179.2	178.1	574.125	576.132	326.04	12078.3	1	1	Tier 3 one-reaction											0	4	188	0	1.157	0.455	1.232	0.655	0.974	0.313	1.237	0.761	0.958	1.326	0.819	1.039	1.032	0.231	1.288	0.808	1.579	1.072	0.836	1.419	0.775	0.455	1.041	1.212	1.072	0.381
K-373	218.8	216.1	564.191	566.198	316.106	11906.6	1	1	Tier 3 one-reaction											0	4	172	0.0233	1.412	0.246	1.466	0.508	0.722	0.183	1.524	0.595	1.051	1.134	0.713	0.936	0.911	0.633	1.834	0.747	1.531	1.042	0.878	1.41	0.683	0.781	1.302	0.907	1.398	0.521
K-78	116.7	120.8	466.105	468.11	218.019	11859.1	1	1	Tier 3 one-reaction											0	3	270	0	0.756	1.602	1.085	0.97	1.135	1.25	0.913	1.277	0.79	0.778	1.002	1.051	0.981	1.34	0.904	1.044	0.757	0.878	1	0.724	0.916	1.473	0.896	0.903	0.877	1.583
K-114	133.1	135.2	504.153	506.159	256.067	11768.1	1	1	Tier 3 one-reaction											0	19	293	0	1.004	0.841	0.752	1.094	0.631	0.676	0.755	1.265	0.421	0.567	0.801	0.584	1.353	0.499	0.407	0.832	0.876	0.524	1.111	0.559	0.455	0.454	0.568	0.742	0.541	0.956
K-1525	627.5	612.5	614.312	616.319	366.227	11705.1	1	1	Tier 3 one-reaction											0	4	134	0	0.817	0.363	1.279	1.01	1.336	0.918	0.901	0.771	1.636	1.063	0.991	0.921	1.79	0.391	0.85	0.819	1.086	0.741	1.104	1.676	1.14	0.196	1.647	1.209	2.136	1.002
K-1149	466	455.7	653.221	655.227	405.136	11564	1	1	Tier 3 one-reaction											0	36	421	0.0233	0.465	0.322	0.752	0.496	0.459	0.309	0.518	0.673	0.302	0.309	0.601	0.292	0.52	0.3272	0.228	0.609	0.512	0.461	0.703	0.58	0.562	0.144	0.437	0.44	0.375	0.435
K-374	219.1	216.4	473.137	475.143	225.052	11554.9	1	1	Tier 3 one-reaction											0	3	48	0	0.654	3.297	0.949	0.807	0.588	1.266	1.395	0.706	0.871	1.022	0.78	1.048	0.633	1.854	0.687	0.84	0.967	1.38	1.044	0.718	0.588	2.266	0.641	0.907	0.989	1.532
K-1186	479.8	469.2	518.352	520.358	270.267	11476.1	1	1	Tier 3 one-reaction											0	1	22	0	0.742	0.842	0.852	0.685	0.807	0.746	1.254	1.288	0.466	1.069	0.957	0.582	0.683	0.723	0.619	1.585	1.019	1.145	0.919	0.697	1.726	0.588	0.987	0.529	0.874	1.386
K-584	288.6	282.7	743.193	747.206	248.03	11357.1	1	2	Tier 3 one-reaction											0	7	258	0	0.993	1.218	1.179	1.11	0.82	0.911	1.149	1.473	0.831	1.062	1.138	1.037	1.306	0.865	0.975	1.08	0.954	0.843	1.102	0.777	0.91	1.005	1.042	1.016	0.811	1.135
K-212	167.5	166.8	422.125	424.132	174.04	11220.2	1	1	Tier 3 one-reaction											0	3	43	0	1.039	0.679	0.964	1.072	0.986	0.716	0.989	0.708	1.006	0.891	0.988	0.764	1.235	0.589	0.902	1.112	1.162	0.875	1.115	1.237	0.927	0.657	0.773	1.139	0.896	0.839
K-1323	519	507.1	806.029	808.034	557.944	11190.5	1	1	Tier 3 one-reaction											0	1	7	0	0.545	0.822	0.842	0.747	0.839	0.647	0.718	0.792	0.614	0.469	0.595	0.648	0.914	0.506	0.547	0.853	0.666	0.664	0.9	0.921	0.828	0.581	0.696	0.636	0.642	0.589
K-83	119.4	123.2	639.231	641.237	391.145	11145.9	1	1	Tier 3 one-reaction											0	9	292	0	0.396	2.163	0.472	0.372	0.808	3.029	0.496	0.623	0.686	0.315	1.116	1.028	0.556	0.513	1.194	0.611	0.565	0.577	0.434	0.542	0.747	1.696	0.578	0.618	1.077	1.273
K-19	88.2	93.2	629.176	631.182	381.091	11070.2	1	1	Tier 3 one-reaction											0	9	279	0	0.774	1.216	1.183	1.008	0.903	1.207	0.829	1.176	0.718	0.678	0.881	0.972	0.863	1.098	0.824	0.929	0.758	0.861	0.865	0.699	0.943	1.325	0.866	0.828	0.751	1.221
K-1012	416.7	408.1	535.141	537.148	287.056	10938.9	1	1	Tier 3 one-reaction											0	10	220	0	0.539	0.68	0.863	0.741	0.757	0.605	0.724	0.789	0.461	0.586	0.932	0.33	0.846	0.795	0.438	0.707	0.718	0.606	1.066	0.557	0.549	0.486	0.488	0.552	0.399	0.707
K-627	299.4	293.1	432.12	434.127	184.034	10912.9	1	1	Tier 3 one-reaction											0	1	20	0	0.58	1.038	1.25	0.885	0.958	0.963	1.059	1.091	1.088	1.064	0.907	1.096	0.773	0.29	1.19	1.11	0.597	1.144	1.032	0.465	0.978	0.391	0.963	0.787	0.81	0.889
K-125	134.9	136.8	522.152	524.159	274.067	10704	1	1	Tier 3 one-reaction											0	5	119	0	0.429	2.192	0.452	0.445	0.753	3.046	0.539	0.576	0.701	0.324	0.987	0.903	0.669	0.524	1.064	0.564	0.513	0.521	0.436	0.51	0.904	1.541	0.553	0.568	0.985	1.129
K-1431	563.8	550.3	478.226	480.232	230.141	10374.2	1	1	Tier 3 one-reaction											0	5	59	0	0.701	0.441	0.96	0.804	0.844	0.626	0.986	0.686	1.228	0.778	0.809	1.325	1.007	0.362	0.981	0.967	0.842	0.897	0.972	0.783	0.978	0.127	0.893	0.911	1.023	0.33
K-312	194.8	192.6	518.182	520.189	270.097	10348.3	1	1	Tier 3 one-reaction											0	10	391	0	0.532	0.744	0.969	1.131	1.091	0.878	0.899	0.933	0.861	0.784	0.864	0.814	0.935	0.804	0.857	1.254	0.631	0.619	0.696	0.491	0.694	0.547	0.563	0.569	0.703	0.885
K-652	303.6	297.2	520.132	522.138	272.046	10264.8	1	1	Tier 3 one-reaction											0	13	209	0	0.951	0.695	1.142	1.142	1.016	0.785	0.818	1.102	0.648	0.777	1.049	0.6	1.105	0.979	0.448	0.83	0.982	0.761	1.111	0.808	0.708	0.561	0.838	0.746	0.547	0.73
K-507	259.6	255.4	458.079	460.086	209.994	10264.7	1	1	Tier 3 one-reaction											0	6	135	0	1.178	0.622	1.286	0.963	1.259	0.412	1.445	1.171	1.063	1.367	0.87	1.089	1.1	0.252	1.159	1.215	1.124	1.314	0.856	0.866	1.004	0.394	1.198	1.272	1.116	0.459
K-485	255.9	252	456.157	458.163	208.071	10123.9	1	1	Tier 3 one-reaction											0	5	190	0	0.774	1.387	1.144	0.859	0.965	0.878	1.074	0.746	0.745	0.764	0.823	1.1	0.854	2.207	1.027	0.823	0.816	0.904	0.822	0.699	0.769	1.534	0.968	0.837	0.898	1.023
K-102	128	130.6	476.173	478.179	228.088	10072.3	1	1	Tier 3 one-reaction											0	5	214	0.093	0.824	0.3688	0.194	1.22	0.128	0.245	0.216	0.224	0.169	2.713	2.015	0.242	0.646	0.309	0.1788	0.469	0.378	0.255	0.44	1.425	6.575	0.265	0.218	0.176	0.185	0.217
K-197	164.7	164.1	349.133	351.139	101.048	9967.62	1	1	Tier 3 one-reaction											0	29	443	0	0.983	0.969	0.967	1.047	0.736	1.153	0.873	1.306	0.97	0.759	1.176	1.024	0.945	0.924	0.703	0.892	0.94	0.907	1.169	0.938	0.971	0.985	1.038	0.943	0.796	0.697
K-975	405.7	397.4	659.218	661.226	411.133	9958.89	1	1	Tier 3 one-reaction											0	4	272	0	0.64	0.57	0.609	0.709	0.353	0.529	0.448	0.723	0.442	0.59	0.604	0.405	0.606	0.28	0.381	0.506	0.449	0.646	0.627	0.36	0.66	0.502	0.463	0.479	0.516	0.446
K-1468	580.9	567.4	554.254	556.261	306.169	9943.52	1	1	Tier 3 one-reaction											0	3	129	0	0.809	0.485	0.813	0.705	0.838	0.855	1.032	0.558	0.951	0.756	0.547	1.325	0.813	0.292	0.923	1.254	0.941	1.106	0.979	0.913	1.1	0.262	0.967	1.096	1.064	0.594
K-252	182.8	181.4	534.151	536.16	286.066	9844.44	1	1	Tier 3 one-reaction											0	5	67	0	0.524	0.454	0.325	0.254	1.023	1.516	0.436	0.381	0.797	0.251	0.877	1.033	0.826	0.152	1.191	0.438	0.766	0.43	0.438	0.576	0.626	0.139	0.422	0.454	0.997	0.351
K-455	244	240.5	419.115	421.121	171.029	9757.42	1	1	Tier 3 one-reaction											0	3	196	0	0.975	0.499	0.852	0.756	1.08	0.771	0.836	0.926	0.874	0.743	0.794	1.211	0.81	0.713	1.037	0.996	1.13	1.032	1.34	0.956	0.951	0.519	0.933	0.938	0.956	0.482
K-1550	659.7	643.7	665.308	667.316	417.223	9688.25	1	1	Tier 3 one-reaction											0	1	73	0	0.899	0.577	0.878	0.914	0.613	0.758	0.704	0.744	0.558	0.585	0.629	0.753	0.945	0.627	0.639	0.707	0.574	0.744	0.669	0.781	0.727	0.844	0.705	0.61	0.684	0.39
K-1417	557.2	543.7	631.218	633.22	383.133	9649.56	1	1	Tier 3 one-reaction											0	9	314	0	1.076	1.41	1.05	1.394	1.016	1.172	0.901	1.108	0.995	1.046	1.516	1.301	1.359	1.33	1.09	1.445	1.166	1.146	0.893	1.923	1.255	1.299	0.941	1.355	1.258	1.072
K-556	276.4	271.2	560.24	562.246	312.155	9639.03	1	1	Tier 3 one-reaction											0	8	160	0	0.852	1.698	1.206	0.69	1.043	1.207	1.46	0.811	0.772	0.834	0.959	1.108	0.963	2.385	0.914	0.928	0.543	1.197	0.916	0.914	0.814	1.6	1.43	0.935	1.137	1.211
K-770	339.9	332.8	418.179	420.188	170.094	9611.89	1	1	Tier 3 one-reaction											0	5	232	0	0.753	0.852	1.016	0.885	0.818	0.768	0.752	0.917	0.802	0.734	0.857	0.893	0.91	0.896	0.75	0.987	0.893	0.866	0.932	0.823	0.868	0.928	0.841	0.881	0.882	0.905
K-1278	504.6	493.5	536.205	538.212	288.12	9606.88	1	1	Tier 3 one-reaction											0	2	227	0	0.814	0.567	0.725	0.831	0.681	1.029	1.084	0.66	0.986	0.549	0.827	1.28	0.891	0.33	1.429	0.857	0.962	0.856	1.065	0.727	0.714	0.264	0.766	1.066	0.949	0.54
K-597	291.2	285.2	537.124	539.13	289.039	9542.72	1	1	Tier 3 one-reaction											0	1	134	0	0.58	0.624	0.876	0.603	0.597	0.514	0.511	0.845	0.377	0.587	1.001	0.423	0.662	0.741	0.287	0.699	0.768	0.464	1.004	0.509	0.468	0.415	0.528	0.522	0.384	0.487
K-632	300.5	294.2	410.148	412.153	162.062	9527.06	1	1	Tier 3 one-reaction											0	18	272	0.0233	0.769	0.923	0.942	0.855	1.245	0.529	0.818	1.123	1.051	0.834	1.007	1.165	0.943	0.5	1.102	1.113	0.513	0.764	1.085	0.845	1.003	0.881	0.973	0.647	0.896	0.901
K-846	364.6	354.4	583.053	585.06	334.968	9405.97	1	1	Tier 3 one-reaction											0	1	33	0	0.714	0.906	0.861	0.837	0.781	0.807	0.687	0.886	0.718	0.741	0.86	0.913	0.795	0.855	0.731	0.782	0.717	0.716	0.959	0.775	0.801	0.793	0.695	0.73	0.964	0.9
K-435	238.4	235.1	356.093	358.098	108.007	9358.72	1	1	Tier 3 one-reaction											0	1	70	0.093	0.247	0.22	0.236	0.667	0.167	0.713	0.408	0.687	0.204	1.058	0.919	0.1858	0.389	0.215	0.132	0.8	0.425	0.486	0.762	0.402	1.173	0.1852	0.408	0.372	0.409	0.29
K-348	206.9	204.4	416.138	418.144	168.053	9278	1	1	Tier 3 one-reaction											0	19	308	0	0.874	0.466	0.929	0.614	0.822	0.367	1.245	0.538	0.96	1.201	0.669	0.706	0.758	0.476	1.1	0.595	1.695	0.907	0.845	1.027	0.765	0.483	0.908	0.998	0.931	0.532
K-237	177.7	176.7	499.201	501.208	251.116	9209.94	1	1	Tier 3 one-reaction											0	3	182	0.0233	0.603	0.259	0.528	0.786	0.306	0.388	0.275	0.547	0.215	0.476	0.572	0.517	0.781	0.37	0.433	0.486	0.642	0.344	0.933	0.749	0.561	0.3019	0.394	0.474	0.391	0.314
K-1326	519.7	507.8	647.134	649.139	399.048	9194.37	1	1	Tier 3 one-reaction											0	1	96	0	1.69	0.977	2.067	1.325	1.567	0.968	1.882	1.41	2.159	2.208	1.46	2.277	1.67	1.034	1.832	1.252	2.373	2.13	1.654	2.094	1.46	0.817	1.886	2.099	2.146	0.862
K-1248	497.5	486.7	702.29	704.296	454.205	9192.8	1	1	Tier 3 one-reaction											0	8	233	0	1.505	1.212	1.172	1.405	1.254	1.68	1.24	1.695	1.345	1.129	1.391	1.518	1.603	1.375	1.202	1.438	1.331	1.373	1.126	1.45	1.222	1.301	1.776	1.762	1.375	1.212
K-60	106.4	111.7	660.127	662.133	412.041	9162.13	1	1	Tier 3 one-reaction											0	3	92	0	0.773	1.269	1.063	0.826	0.984	1.22	0.936	1.123	0.795	0.831	1.059	1.344	1.054	1.412	1.069	1.137	0.751	0.785	0.855	0.795	0.905	1.497	1.008	0.805	0.871	1.387
K-1396	545.1	531.6	698.221	702.234	203.058	9116.92	1	2	Tier 3 one-reaction											0	14	130	0.0233	0.741	1.054	0.917	0.997	0.482	0.319	1.184	0.843	0.618	0.523	0.738	0.692	0.916	0.685	0.373	0.83	1.027	0.658	1.675	0.863	0.398	0.6344	0.731	1.077	1.078	0.71
K-201	165.5	164.9	717.297	719.303	469.212	9057.49	1	1	Tier 3 one-reaction											0	13	332	0	0.444	0.454	0.677	0.703	0.504	0.545	0.574	0.46	0.549	0.562	0.585	0.586	0.609	0.602	0.472	0.619	0.505	0.716	0.537	0.482	0.578	0.514	0.542	0.638	0.523	0.637
K-1136	462.1	451.9	609.184	611.189	361.098	9043.77	1	1	Tier 3 one-reaction											0	4	158	0	2.72	1.57	3.962	2.171	2.857	0.99	2.983	2.859	2.608	3.1	2.717	2.534	2.161	0.418	2.64	2.967	2.881	2.127	2.603	2.71	1.878	0.628	2.653	2.887	2.36	1.454
K-1185	479.7	469	417.109	419.115	169.024	9042.61	1	1	Tier 3 one-reaction											0	2	65	0	0.879	0.818	0.845	0.869	0.858	1.057	0.879	0.965	0.701	0.897	0.924	1.054	0.928	1.042	0.892	1.125	0.759	0.804	0.999	0.911	1.003	1.025	0.87	0.821	1.089	0.924
K-598	291.3	285.2	646.152	648.157	398.066	8974.53	1	1	Tier 3 one-reaction											0	2	145	0	1.052	0.397	1.041	0.512	0.95	0.322	1.116	0.519	0.967	0.981	0.65	1.039	0.877	0.365	1.233	0.429	1.357	0.965	0.836	1.215	0.747	0.497	1.078	1.036	1.013	0.251
K-540	270.6	265.8	600.147	602.154	352.062	8949.25	1	1	Tier 3 one-reaction											0	4	142	0	0.454	1.124	0.643	0.633	0.549	0.869	0.71	0.847	0.89	0.496	0.834	0.831	0.683	1.019	0.794	0.907	0.658	0.759	0.696	0.684	0.756	1.186	0.617	0.569	0.537	1.122
K-518	263.7	259.3	448.104	450.111	200.019	8937.31	1	1	Tier 3 one-reaction											0	2	62	0.0233	0.907	1.159	1.322	0.892	0.676	0.733	0.851	0.778	0.801	0.835	0.937	1.144	0.492	0.302	0.85	1.234	1.19	1.196	1.189	0.692	2.533	0.8967	1.183	0.851	1.275	0.519
K-1010	416.6	408	537.147	539.154	289.062	8928.96	1	1	Tier 3 one-reaction											0	10	237	0	1.095	0.67	1.156	1.834	0.698	1.181	0.874	1.143	1.109	0.907	1.036	1.033	1.486	1.028	0.854	1.229	1.228	0.907	1.12	1.245	0.959	0.88	0.92	1.402	1.289	0.895
K-660	307.6	301.3	324.09	326.096	76.0047	8918.28	1	1	Tier 3 one-reaction											0	3	13	0.0233	0.344	0.574	0.341	0.218	0.894	1.228	0.801	0.346	0.919	0.216	0.605	0.987	0.558	0.2752	0.915	0.26	0.593	0.37	0.407	0.351	0.53	0.441	0.384	0.489	0.751	0.403
K-515	262.4	258.1	554.149	556.156	306.064	8870.14	1	1	Tier 3 one-reaction											0	6	186	0	1.581	1.133	1.052	1.475	0.719	1.254	1.266	1.114	1.173	1.097	1.31	1.079	1.73	1.143	1.307	1.122	1.238	1.196	1.269	1.23	1.182	1.243	0.953	1.2	1.085	1.237
K-1618	732.9	711.9	575.399	577.405	327.313	8847.71	1	1	Tier 3 one-reaction											0	15	123	0	0.938	1.208	1.306	1.107	1.166	0.641	0.94	0.644	1.05	0.998	1.199	0.631	1.02	2.745	0.798	1.109	1.16	0.963	1.454	0.557	1.055	1.128	1.858	1.008	0.783	1.55
K-43	101	107	665.187	667.193	417.101	8797.96	1	1	Tier 3 one-reaction											0	12	329	0	0.698	1.334	1.125	0.998	1	1.26	0.691	1.215	0.686	0.718	0.997	0.967	0.987	1.278	0.906	0.915	0.721	0.856	1.019	0.712	0.959	1.203	0.79	0.757	0.857	1.21
K-761	337.7	330.9	638.168	642.182	143.005	8791.26	1	2	Tier 3 one-reaction											0	1	57	0.093	0.747	0.198	1.101	0.65	1.597	0.322	1.045	0.609	2.32	1.429	0.424	2.152	0.732	0.1736	2.03	0.747	0.868	0.827	0.889	1.121	0.754	0.161	0.791	0.891	0.847	0.204
K-258	183.8	182.4	567.239	569.245	319.153	8790.06	1	1	Tier 3 one-reaction											0	2	105	0	0.841	2.127	1.026	1.012	0.855	1.272	0.737	0.782	0.486	1.005	1.4	0.477	1.027	2.547	0.67	1.278	0.846	0.716	1.093	0.291	0.693	1.663	1.27	1.149	0.608	2.588
K-832	358.9	348.9	667.186	671.199	172.023	8782.52	1	2	Tier 3 one-reaction											0	1	44	0	0.563	0.997	1.201	0.868	0.903	1.023	1.099	1.14	0.958	1.048	0.921	1.017	0.781	0.324	1.063	1.228	0.564	1.038	0.928	0.495	0.913	0.437	0.84	0.764	0.818	0.975
K-1401	548.7	535.1	482.095	484.101	234.01	8738.65	1	1	Tier 3 one-reaction											0	1	33	0	0.741	1.922	0.886	0.721	0.672	1.007	1.006	0.867	0.627	0.821	0.854	0.493	0.707	0.939	0.513	0.619	0.641	0.799	0.842	0.331	0.43	0.783	0.598	0.55	0.393	1.226
K-1434	566.4	552.9	520.273	522.279	272.188	8729.24	1	1	Tier 3 one-reaction											0	2	55	0	1.005	0.463	0.851	0.966	0.728	0.753	1.104	0.668	0.848	0.795	0.715	1.636	1.019	0.326	1.47	0.917	1.027	0.771	1.264	0.937	1.001	0.199	0.907	0.84	0.739	0.283
K-1630	742	720.9	731.353	733.361	483.268	8701.53	1	1	Tier 3 one-reaction											0	6	323	0	0.939	0.608	0.856	0.884	0.599	0.838	0.864	0.696	0.627	0.891	0.694	0.772	0.746	0.846	0.834	1.06	0.664	0.854	0.672	0.665	0.89	0.787	0.607	0.899	0.78	0.675
K-44	101.2	107.1	661.176	665.186	166.013	8696.03	1	2	Tier 3 one-reaction											0	3	213	0	2.188	1.261	1.581	2.374	1.425	1.476	1.957	1.598	2.221	2.036	2.225	1.621	1.754	1.862	1.429	2.12	2.598	2.048	2.568	2.688	1.861	1.329	1.926	2.517	2.227	1.247
K-1428	562.8	549.3	619.228	621.236	371.143	8662.21	1	1	Tier 3 one-reaction											0	11	420	0	0.75	0.588	0.708	0.877	0.556	0.649	0.608	0.585	0.718	0.607	0.471	0.773	0.727	0.821	0.66	0.833	0.624	0.768	0.627	0.905	0.964	0.795	0.557	0.75	0.773	0.505
K-1565	682.8	665.3	538.346	540.353	290.261	8635.74	1	1	Tier 3 one-reaction											0	6	292	0	1.056	0.751	0.811	0.679	0.738	0.927	0.816	0.974	0.631	0.99	1.158	0.457	1.091	0.841	0.422	0.516	1.165	0.511	1.043	0.806	1.308	0.478	0.729	0.617	0.511	0.718
K-309	194.5	192.3	776.182	778.188	528.097	8608.49	1	1	Tier 3 one-reaction											0	1	208	0	0.986	0.953	0.91	1.027	0.88	0.909	0.908	0.991	0.824	0.779	1.018	0.972	1.003	1.029	0.903	1.066	0.912	0.959	0.942	0.984	1.021	0.916	0.904	0.98	1.09	0.966
K-1439	568.8	555.4	581.178	583.184	333.093	8542.8	1	1	Tier 3 one-reaction											0	1	63	0	0.819	1.984	1.067	1.044	0.792	1.322	1.052	1.867	0.977	1.275	1.432	0.832	1.206	1.452	0.982	1.866	1.017	1.117	1.296	0.928	1.381	1.705	1.019	0.685	0.875	1.941
K-1286	505.8	494.7	541.116	543.119	293.031	8521.55	1	1	Tier 3 one-reaction											0	1	186	0	0.957	0.466	1.32	1.155	0.998	1.276	0.831	0.939	1.173	1.033	1.097	1.106	1.245	1.108	1.354	1.368	1.35	1.477	0.926	1.159	1.173	1.293	0.814	1.244	1.243	0.997
K-579	286.8	281	743.271	747.284	248.108	8478.28	1	2	Tier 3 one-reaction											0	1	46	0	0.394	6.302	0.814	0.883	0.508	3.806	0.69	1.763	0.407	0.682	1.433	0.329	0.593	1.11	0.45	1.856	0.365	0.688	0.831	0.216	0.964	1.859	0.557	0.525	0.613	5.245
K-241	178.9	177.8	487.177	489.182	239.091	8475.87	1	1	Tier 3 one-reaction											0	29	386	0	1.602	0.626	1.418	0.97	0.949	0.323	1.735	0.577	1.065	1.613	0.935	1.465	1.296	0.626	1.556	0.912	1.74	1.162	1.263	1.514	0.814	0.336	1.323	1.167	1.424	0.52
K-1348	524.2	512	635.139	639.15	139.976	8332.11	1	2	Tier 3 one-reaction											0	1	10	0	2.081	0.973	1.788	1.325	1.822	1.005	2.208	1.385	2.008	2.197	1.331	2.17	1.766	1.062	2.693	1.38	2.468	1.702	1.467	2.671	1.313	1.04	1.847	2.459	1.765	1.144
K-942	394	385.9	670.351	672.358	422.266	8330.27	1	1	Tier 3 one-reaction											0	32	506	0	0.776	0.454	1.177	0.979	0.183	1.132	1.649	1.413	0.55	1.661	1.97	0.403	0.827	1.861	0.908	1.621	0.724	0.856	0.894	0.635	0.713	0.895	0.78	0.656	1.074	0.303
K-940	393.5	385.4	401.093	403.1	153.007	8324.54	1	1	Tier 3 one-reaction											0	2	84	0	0.609	0.914	0.741	0.812	1.082	0.918	0.876	1.02	0.544	1.017	1.121	0.672	0.873	0.597	0.56	1.159	1.041	0.854	1.402	0.814	1.174	0.911	0.741	0.548	0.764	0.659
K-84	119.5	123.2	363.185	365.192	115.1	8281.71	1	1	Tier 3 one-reaction											0	21	290	0	0.791	1.485	1.087	1.186	0.622	1.099	1.073	1.265	0.758	0.931	1.126	0.828	0.72	1.51	1.174	0.79	0.625	1.085	1.471	0.799	0.679	1.048	0.988	0.793	0.635	1.014
K-211	167.3	166.7	460.166	462.172	212.081	8269.94	1	1	Tier 3 one-reaction											0	34	495	0.0233	0.939	0.571	0.479	0.994	0.515	0.5131	0.459	0.492	0.286	2.687	1.19	0.436	1.027	0.669	0.499	0.873	0.82	0.301	0.732	1.545	2.987	0.334	0.33	0.712	0.707	0.274
K-933	391.8	383.8	436.178	438.185	188.093	8258.33	1	1	Tier 3 one-reaction											0	8	129	0	0.568	0.35	0.724	0.521	0.555	0.527	0.651	0.51	0.583	0.502	0.534	0.828	0.609	0.291	0.599	0.654	0.54	0.55	0.618	0.395	0.586	0.236	0.427	0.494	0.485	0.437
K-1407	550.9	537.4	572.265	574.271	324.18	8244.84	1	1	Tier 3 one-reaction											0	2	90	0	0.761	0.416	1.264	0.902	1.556	0.979	0.933	0.809	1.927	1.253	0.787	0.973	1.318	0.255	0.785	1.045	0.805	0.804	1.415	1.701	1.136	0.146	1.695	1.52	2.679	0.896
K-229	174.3	173.5	434.124	436.131	186.039	8234.74	1	1	Tier 3 one-reaction											0	3	83	0	1.055	0.573	1.485	1.363	1.323	0.739	1.401	1.307	1.26	1.355	1.098	1.251	1.435	0.563	1.501	1.576	1.365	1.369	1.27	1.225	1.756	0.422	0.951	1.292	1.36	0.645
K-450	242.8	239.4	459.11	461.116	211.025	8189.67	1	1	Tier 3 one-reaction											0	13	233	0	0.623	1.536	0.534	0.734	0.51	0.614	0.818	1.62	0.309	0.761	0.997	0.278	0.898	0.705	0.402	0.966	0.801	0.696	1.11	0.549	0.581	0.515	0.646	0.599	0.655	0.902
K-797	350.7	342	534.147	536.154	286.062	8189.6	1	1	Tier 3 one-reaction											0	5	242	0	0.885	0.631	1.057	0.75	0.824	0.981	0.684	1.032	0.626	0.642	0.782	0.457	1.26	0.737	0.491	0.848	0.733	0.639	1.168	0.653	0.695	0.601	0.651	0.625	0.476	0.748
K-1488	592	578.2	623.263	625.27	375.178	8169.67	1	1	Tier 3 one-reaction											0	6	151	0	0.785	0.577	0.822	0.943	0.745	0.905	0.652	0.621	0.91	0.708	0.692	0.843	0.987	0.71	0.707	0.659	0.715	0.928	0.797	0.751	0.9	0.712	0.727	0.597	0.789	0.581
K-1148	465.6	455.3	655.227	657.234	407.142	8149.97	1	1	Tier 3 one-reaction											0	13	306	0	1.424	1.28	1.474	1.421	1.17	1.085	1.375	1.677	1.001	1.24	1.897	1	1.482	1.121	1.209	1.676	1.466	1.526	1.349	1.141	1.678	1.056	1.443	1.714	1.522	1.183
K-1047	431.7	422.5	607.186	609.194	359.101	8049.27	1	1	Tier 3 one-reaction											0	9	361	0	0.819	0.455	0.712	0.571	0.824	0.575	0.713	0.757	0.862	0.478	1.122	0.655	0.881	0.774	0.635	0.951	0.768	0.508	0.885	0.713	0.617	0.687	0.666	0.519	0.645	0.657
K-1608	723.2	702.9	717.34	719.345	469.254	7939.12	1	1	Tier 3 one-reaction											0	14	419	0	0.774	0.662	0.659	0.821	0.61	0.838	0.746	0.692	0.726	0.694	0.653	0.737	0.779	0.655	0.689	0.839	0.729	0.661	0.501	0.62	0.858	0.756	0.604	0.896	0.823	0.659
K-1454	575.1	561.7	632.201	634.207	384.115	7864.87	1	1	Tier 3 one-reaction											0	12	349	0	0.778	0.744	0.735	1.298	0.814	1.165	1.03	0.893	0.96	0.968	0.954	1.049	1.18	0.718	0.981	0.995	1.034	0.988	0.985	1.147	0.801	0.624	0.77	0.857	0.857	0.627
K-1440	569.6	556.2	583.184	585.191	335.098	7863.71	1	1	Tier 3 one-reaction											0	5	247	0	0.352	1.771	0.575	0.684	0.331	1.439	0.455	0.927	0.38	0.493	0.676	0.366	0.483	0.473	0.321	0.69	0.296	0.443	0.615	0.564	0.451	0.888	0.435	0.528	0.631	1.618
K-1249	497.7	486.9	635.165	637.172	387.08	7863.1	1	1	Tier 3 one-reaction											0	6	241	0	1.317	1.611	1.512	1.462	1.564	1.235	1.798	1.572	1.602	1.354	0.819	1.603	1.776	1.698	1.265	1.437	1.467	1.428	1.206	1.843	1.649	1.369	1.661	1.666	1.529	1.424
K-1569	686.9	669.1	538.297	540.303	290.211	7835.71	1	1	Tier 3 one-reaction											0	1	60	0	1.375	0.603	1.145	0.855	0.936	0.719	0.91	0.736	1.373	0.876	1.189	0.779	0.927	0.43	1.082	1.127	1.222	0.984	1.437	0.587	1.584	0.342	1.747	1.199	0.951	0.746
K-502	259.4	255.3	647.137	649.144	399.052	7823.7	1	1	Tier 3 one-reaction											0	1	66	0.0698	0.494	0.366	0.723	0.398	0.778	0.719	0.624	0.632	0.664	0.682	0.595	0.621	0.627	0.5837	0.732	0.564	0.596	0.518	0.448	0.516	0.433	0.439	0.544	0.731	0.625	0.336
K-166	153.4	153.1	468.207	470.213	220.121	7815.92	1	1	Tier 3 one-reaction											0	12	156	0.186	0.739	0.257	0.229	0.72	0.29	0.1306	0.747	0.2	0.467	4.578	0.958	0.298	0.567	0.1363	0.209	0.264	0.323	0.364	0.279	1.368	3.16	0.1264	0.397	0.192	0.1307	0.1279
K-86	119.8	123.5	349.169	351.176	101.084	7781.59	1	1	Tier 3 one-reaction											0	20	342	0	1.007	0.882	0.865	0.711	0.777	0.951	1.254	0.862	0.682	0.887	1.293	0.671	0.751	0.924	0.54	1.032	0.991	0.725	1.047	0.706	1.172	0.573	0.732	0.946	0.584	0.929
K-408	232.9	229.8	407.128	409.135	159.043	7738.04	1	1	Tier 3 one-reaction											0	2	33	0	0.757	1.555	0.787	0.789	0.827	1.061	1.12	0.546	0.735	0.728	0.701	1.029	0.66	1.313	0.473	0.68	0.925	0.998	1.013	0.662	0.633	1.103	0.866	0.447	1.342	0.824
K-139	140.4	141.5	476.146	478.152	228.061	7733.25	1	1	Tier 3 one-reaction											0	8	177	0	0.68	1.002	0.877	0.912	0.625	1.442	0.928	1.056	0.731	1.041	0.963	0.664	0.819	0.562	0.84	1.499	0.772	0.945	0.912	0.569	1.376	0.787	1.019	0.87	1.085	1.261
K-323	200.8	198.4	398.115	400.122	150.03	7723.69	1	1	Tier 3 one-reaction											0	1	29	0	0.976	1.348	1.13	0.814	1.067	1.031	0.982	0.801	0.845	0.915	1.067	0.966	0.995	1.169	0.922	0.949	1.199	0.931	1.065	1.055	1.061	0.776	0.965	1.065	1.066	0.711
K-966	401.8	393.6	555.173	559.187	60.0095	7702.46	1	2	Tier 3 one-reaction											0	2	17	0.0233	1.243	0.532	0.856	0.563	0.377	0.165	1.332	0.709	0.445	0.981	1.073	0.442	0.801	0.138	0.489	0.395	2.938	0.63	1.506	0.976	0.201	0.225	0.407	0.566	0.525	0.474
K-293	192.5	190.4	389.036	391.043	140.951	7682.34	1	1	Tier 3 one-reaction											0	1	7	0	0.739	0.821	0.844	0.744	0.708	0.908	0.854	1.143	0.574	0.794	0.925	0.464	0.926	0.796	0.573	0.826	0.746	0.711	1.026	0.544	0.725	0.817	0.705	0.601	0.765	0.741
K-388	225.5	222.6	829.24	833.253	334.076	7561.14	1	2	Tier 3 one-reaction											0	1	151	0	0.856	0.692	1.394	0.752	1.168	0.457	1.295	0.919	1.302	1.542	0.734	1.503	0.997	0.497	1.715	0.948	1.206	1	0.916	1.123	0.83	0.22	0.942	1.13	1.034	0.641
K-602	292.9	286.7	502.198	504.205	254.113	7491.13	1	1	Tier 3 one-reaction											0	11	169	0	0.869	1.527	1.49	0.754	1.241	1.133	1.617	0.614	0.966	0.77	0.831	1.096	0.862	2.647	0.991	0.697	0.669	1.002	0.861	0.611	0.667	2.276	1.137	0.832	0.696	1.422
K-635	300.7	294.4	404.164	406.172	156.079	7485.31	1	1	Tier 3 one-reaction											0	13	322	0	1.01	0.882	1.118	1.004	0.88	0.833	1	1.039	0.811	0.761	1.021	1.221	1.219	1.115	1.138	1.158	1.039	1.235	0.989	1.114	1.162	1.037	1.205	1.103	1.17	0.994
K-1614	728.7	708	472.299	474.309	224.213	7460.42	1	1	Tier 3 one-reaction											0	4	146	0	0.754	0.789	0.702	0.889	0.632	0.607	0.578	0.729	0.723	0.631	0.904	0.646	0.827	0.722	0.781	0.814	0.835	0.632	0.734	0.752	0.732	0.743	0.617	0.757	0.688	0.65
K-1303	512.2	500.7	558.25	560.256	310.164	7420.79	1	1	Tier 3 one-reaction											0	1	176	0	0.912	0.378	1.553	0.918	1.856	1.167	0.929	0.619	1.472	1.062	1.172	0.9	1.176	0.445	0.752	1.103	0.829	0.893	1.346	1.695	1.443	0.206	1.65	1.386	2.316	1.133
K-704	321.6	315.2	786.269	790.279	291.106	7401.88	1	2	Tier 3 one-reaction											0	8	344	0	1.366	1.302	1.71	1.717	1.507	1.611	1.881	1.705	1.793	1.833	1.438	2.025	1.638	0.769	1.952	1.921	1.199	1.771	1.509	1.447	1.727	0.855	1.293	1.554	1.681	1.154
K-1049	432.3	423	434.163	436.169	186.078	7401.34	1	1	Tier 3 one-reaction											0	3	78	0	0.983	0.37	0.886	0.778	0.718	0.585	1.291	0.717	0.939	0.796	0.771	1.151	1.063	0.205	1.044	0.884	1.08	0.758	1.058	0.983	0.831	0.16	0.853	1.006	1.201	0.423
K-59	106.3	111.6	512.101	514.108	264.016	7365.24	1	1	Tier 3 one-reaction											0	8	136	0	0.831	1.576	1.065	1.013	1.196	1.302	0.898	1.299	0.845	0.808	1.081	1.017	1.047	1.344	1.003	1.297	0.748	0.904	1.016	0.78	0.995	1.456	1.088	0.815	0.815	1.516
K-1265	502.9	492	429.125	431.135	181.04	7322.78	1	1	Tier 3 one-reaction											0	8	253	0	0.324	0.603	0.541	0.509	0.217	0.417	0.514	0.334	0.408	0.368	0.406	0.347	0.406	0.312	0.315	0.581	0.788	0.446	1.251	0.425	0.218	0.515	0.269	0.274	0.491	0.225
K-558	278.7	273.3	459.243	461.249	211.157	7316.92	1	1	Tier 3 one-reaction											0	4	64	0	0.884	1.099	0.918	1.03	0.903	0.876	1.378	0.838	0.879	0.982	0.95	0.71	1.065	1.54	0.743	1.06	1.086	0.974	0.991	0.764	1.084	1.061	0.841	0.961	0.727	1.059
K-1543	652.5	636.7	606.346	608.353	358.26	7311.94	1	1	Tier 3 one-reaction											0	4	129	0.0465	0.816	0.478	1.15	0.89	1.063	0.962	1.101	0.522	1.5	0.912	0.954	1.041	1.419	0.342	0.813	0.785	1.112	0.933	1.034	1.313	1.632	0.2536	1.366	1.536	1.656	0.889
K-917	387.3	379.3	402.086	404.093	154.001	7303.38	1	1	Tier 3 one-reaction											0	1	37	0	1.415	0.383	1.236	0.632	0.785	0.391	1.174	0.416	1.217	1.22	0.82	1.017	0.937	0.271	1.105	0.464	1.24	1.246	1.064	1.139	0.794	0.509	1.092	1.188	1.019	0.413
K-750	334.9	328.4	632.103	634.108	384.017	7261.19	1	1	Tier 3 one-reaction											0	2	76	0	1.014	0.495	0.907	0.786	0.918	0.158	1.325	0.577	1.353	1.36	0.438	1.512	1.047	0.208	1.412	0.613	1.619	1.06	0.59	1.563	0.89	0.218	1.035	1.106	1.028	0.295
K-1194	481.4	470.7	827.403	829.408	579.318	7248.87	1	1	Tier 3 one-reaction											0	16	304	0	0.916	1.328	0.73	0.57	0.802	1.132	1.091	0.978	0.716	0.856	0.703	0.923	0.921	0.701	0.642	0.868	1.14	0.971	0.949	0.93	0.886	1.136	0.745	0.913	0.975	0.943
K-910	384.5	376.6	591.172	593.179	343.086	7243.46	1	1	Tier 3 one-reaction											0	6	241	0	1.141	0.646	0.525	0.77	0.869	0.646	1.458	0.647	1.935	2.151	0.677	2.378	0.848	0.713	2.256	0.646	1.336	1.17	0.546	2.024	0.854	0.666	1.225	1.079	0.949	0.599
K-1188	480.6	470	646.263	648.269	398.178	7212.66	1	1	Tier 3 one-reaction											0	24	372	0	1.476	1.453	0.666	2.123	1.076	1.275	1.374	1.154	1.113	0.976	1.096	0.804	0.88	1.424	1.556	0.75	1.166	1.511	0.988	0.814	1.417	1.304	0.924	0.683	1.21	0.801
K-1536	639.7	624.3	636.367	638.374	388.282	7207.65	1	1	Tier 3 one-reaction											0	12	203	0	0.71	0.789	1.548	1.245	0.906	0.953	1.649	0.958	0.758	1.596	0.908	0.833	0.565	0.503	0.853	1.772	0.509	1.007	0.671	0.289	1.165	0.427	0.912	0.653	0.848	1.418
K-1394	544.3	530.9	474.241	476.249	226.156	7193.98	1	1	Tier 3 one-reaction											0	3	162	0	0.561	0.657	0.485	0.702	0.902	0.948	0.813	0.686	0.758	0.698	0.685	0.941	0.786	0.723	0.651	0.708	0.764	0.75	0.682	0.797	0.831	0.783	0.625	0.974	0.915	0.641
K-1199	484	473.2	516.117	518.123	268.032	7188.47	1	1	Tier 3 one-reaction											0	4	61	0	1.065	1.059	0.732	0.992	0.878	0.683	0.749	1.147	1.005	0.99	0.972	1.074	0.96	1.077	0.644	0.898	0.84	0.682	1.267	1.161	0.836	0.853	0.959	0.95	0.846	0.782
K-1609	723.3	703	695.356	697.363	447.271	7161.97	1	1	Tier 3 one-reaction											0	21	288	0	0.797	0.627	0.729	0.928	0.617	0.927	0.689	0.641	0.793	0.773	0.676	0.954	0.935	0.801	0.758	0.808	0.813	0.776	0.686	0.831	0.903	0.83	0.608	0.743	0.852	0.801
K-1282	505.4	494.3	565.101	567.106	317.016	7149.77	1	1	Tier 3 one-reaction											0	3	97	0	0.735	0.949	0.958	1.096	0.875	0.84	0.653	0.946	0.764	0.665	0.624	0.756	0.987	0.812	0.76	0.919	0.874	0.761	0.819	0.799	0.808	0.74	0.942	0.887	0.793	0.715
K-694	316.1	309.8	478.154	480.161	230.069	7122.31	1	1	Tier 3 one-reaction											0	9	194	0	0.938	0.853	0.874	0.819	0.608	0.93	0.674	0.822	0.686	0.68	0.777	0.755	0.913	0.82	0.739	0.802	0.791	0.792	0.841	0.778	0.859	0.805	0.693	0.779	0.815	0.766
K-1167	475.6	465.1	621.195	623.2	373.11	7121	1	1	Tier 3 one-reaction											0	30	480	0.093	2.957	1.388	3.773	2.509	3.772	0.4377	3.15	4.425	3.162	3.867	3.637	2.29	3.29	0.919	3.573	2.27	3.373	3.404	3.826	3.416	2.734	0.5296	3.351	2.882	3.76	1.05
K-274	188.5	186.7	528.142	530.147	280.057	7085.32	1	1	Tier 3 one-reaction											0	4	215	0	1.349	1.177	1.315	1.327	1.081	1.129	1.069	1.187	1.331	1.772	1.388	1.47	1.482	1.044	1.396	0.988	1.615	1.4	1.34	1.668	1.453	1.079	1.18	1.462	1.293	0.932
K-1368	529.2	516.7	563.082	565.087	314.996	6999.8	1	1	Tier 3 one-reaction											0	1	30	0	1.909	1.782	2.149	2.424	1.679	1.847	1.671	2.067	1.735	1.312	2.179	2.064	2.295	2.468	1.78	1.835	1.697	1.736	1.868	2.035	1.635	1.927	1.964	1.746	1.71	1.717
K-974	405.6	397.3	661.226	663.232	413.141	6987.87	1	1	Tier 3 one-reaction											0	6	289	0	1.684	1.182	1.276	1.816	1.316	1.369	1.622	2.029	1.066	1.256	1.854	1.374	1.723	1.085	1.121	1.744	1.499	0.969	1.778	1.309	1.421	0.918	1.34	1.347	1.377	1.061
K-1365	529	516.5	613.242	615.249	365.157	6946.64	1	1	Tier 3 one-reaction											0	5	182	0	0.611	0.49	0.532	0.962	0.619	0.838	0.613	0.635	0.491	0.766	0.691	0.72	0.519	0.896	0.545	0.573	0.437	0.527	0.453	0.771	0.785	0.664	0.389	0.369	0.675	0.735
K-1494	595.8	581.9	706.361	708.368	458.276	6936.24	1	1	Tier 3 one-reaction											0	5	316	0	0.974	0.658	1.169	0.907	0.723	0.818	0.977	0.75	1.195	0.859	0.91	1.557	1.261	0.66	1.194	0.957	0.929	1.089	1.003	1.22	1.351	0.225	1.38	1.238	1.241	0.726
K-1535	639.1	623.7	520.273	522.279	272.188	6916.86	1	1	Tier 3 one-reaction											0	2	67	0	0.956	0.56	1.295	0.711	0.777	1.028	0.961	0.829	1.268	0.478	0.732	1.312	1.124	0.578	0.993	1.05	0.932	0.742	1.182	0.893	1.173	0.38	0.817	1.18	1.093	0.477
K-545	272.9	267.9	479.093	481.099	231.008	6848.01	1	1	Tier 3 one-reaction											0	4	56	0.0233	0.762	0.306	1.516	0.405	0.676	0.284	1.881	0.728	0.964	2.457	0.629	1.174	1.53	0.18	1.178	0.687	1.14	2.144	1.341	0.973	0.529	0.35	0.915	0.848	1.128	0.455
K-907	383.4	375.5	926.288	930.301	431.125	6843.58	1	2	Tier 3 one-reaction											0	7	276	0	1.285	1.886	1.095	0.995	0.762	1.754	1.432	1.934	0.425	1.473	1.543	0.499	1.436	1.37	0.506	1.239	1.016	1.201	1.965	0.484	0.713	1.48	0.864	0.457	0.535	1.08
K-993	411.7	403.3	845.473	847.479	597.388	6810.31	1	1	Tier 3 one-reaction											0	2	146	0	0.832	1.664	1.388	1.815	1.22	1.141	1.086	0.992	1.062	1.091	1.617	1.433	1.23	0.96	1.302	1.874	1.736	1.281	1.816	1.081	1.495	1.582	1.025	1.177	1.297	1.276
K-4	84.3	86.7	502.072	504.078	253.987	6784.23	1	1	Tier 3 one-reaction											0	1	44	0	0.794	1.623	1.021	0.894	0.942	1.275	0.836	1.013	0.832	0.72	0.948	1.094	0.94	1.211	0.892	1.112	0.682	0.957	0.977	0.696	0.922	1.525	0.864	0.869	0.815	1.3
K-665	310.8	304.4	622.206	626.22	127.043	6778	1	2	Tier 3 one-reaction											0	1	1	0	0.584	0.311	0.564	0.804	0.404	0.395	0.572	0.915	0.269	0.603	0.814	0.196	1.053	1.401	0.288	0.48	0.883	0.67	1.018	0.316	0.348	0.604	0.247	0.424	0.253	0.468
K-1355	526.8	514.4	556.245	558.251	308.16	6759.14	1	1	Tier 3 one-reaction											0	12	259	0	1.111	0.758	0.792	1.171	0.604	1.07	1.258	0.821	0.842	0.511	0.923	0.653	0.872	1.298	1.16	0.998	0.854	0.674	1.072	0.86	1.179	0.803	0.71	0.703	0.936	0.786
K-1566	683.5	665.9	658.349	660.356	410.264	6733.41	1	1	Tier 3 one-reaction											0	13	458	0	0.704	0.944	1.249	1.053	0.885	0.879	1.175	0.764	0.909	1.502	0.823	0.923	0.702	0.468	0.813	1.589	0.791	1.005	0.692	0.593	1.26	0.479	1.111	0.659	0.974	1.377
K-532	268.5	263.7	422.115	424.121	174.03	6726.4	1	1	Tier 3 one-reaction											0	2	86	0	1.043	0.789	1.388	0.454	1.584	0.73	1.231	0.76	1.412	1.5	0.638	1.255	1.101	0.419	1.689	0.67	1.434	1.365	0.769	1.616	0.729	0.573	1.045	1.37	1.22	0.646
K-1126	455.9	445.8	737.188	741.202	242.025	6703.55	1	2	Tier 3 one-reaction											0	1	72	0	0.851	0.674	0.757	0.747	0.72	0.819	0.74	0.807	0.574	0.704	0.979	0.448	0.864	0.851	0.31	0.601	1.162	0.891	1.271	0.638	0.654	0.542	0.665	0.586	0.652	0.676
K-611	296.4	290.1	418.081	420.087	169.996	6682.75	1	1	Tier 3 one-reaction											0	1	26	0	1.152	0.536	1.074	0.982	0.916	0.515	1.49	1.028	1.222	1.248	0.912	1.763	1.023	0.401	1.132	1.187	1.313	1.025	0.918	1.112	1.12	0.393	1.32	1.029	1.209	0.693
K-1266	503.3	492.4	500.233	502.239	252.148	6661.28	1	1	Tier 3 one-reaction											0	6	134	0	0.963	1.169	0.894	1.1	0.768	1.272	0.989	1.015	0.941	0.795	1.11	0.969	1.136	1.004	0.982	1.046	0.91	0.995	1.103	0.965	0.824	0.983	0.992	1.175	1.104	1.068
K-73	114.4	118.7	467.136	469.142	219.051	6629.33	1	1	Tier 3 one-reaction											0	1	112	0	0.964	0.755	1.266	1.04	1.081	0.596	0.932	0.944	1.223	1.06	0.786	1.223	1.092	0.545	1.1	0.874	0.92	0.98	0.942	0.849	0.852	0.388	1.19	0.924	1.052	0.59
K-441	240.1	236.7	412.11	414.114	164.024	6596.43	1	1	Tier 3 one-reaction											0	4	36	0	0.804	0.965	1.121	0.897	0.875	1.055	0.833	0.85	0.908	0.782	0.559	0.951	0.984	0.697	0.856	1.005	1.004	0.937	0.932	1.251	0.935	0.815	0.818	1.088	1.004	0.957
K-1037	427.1	418	671.16	673.17	423.075	6564.99	1	1	Tier 3 one-reaction											0	7	191	0	0.936	0.386	0.832	0.848	0.757	0.413	0.956	0.853	0.721	0.898	0.65	0.555	0.907	0.327	0.82	0.875	0.651	0.839	0.933	0.645	0.548	0.365	1.091	0.801	0.746	0.491
K-626	299.1	292.9	683.211	687.224	188.048	6549.94	1	2	Tier 3 one-reaction											0	6	102	0.0233	1.122	0.753	0.818	0.63	0.603	0.489	0.927	0.958	0.564	0.794	0.834	0.598	1.051	0.2465	0.396	0.648	1.569	0.644	1.232	1.199	0.34	0.248	0.757	0.566	0.533	0.453
K-962	401.5	393.3	632.275	634.283	384.19	6523.82	1	1	Tier 3 one-reaction											0	9	150	0	0.869	0.848	0.981	0.994	0.968	1.139	1.12	0.905	0.937	0.798	0.983	1.12	0.999	0.957	0.842	0.96	0.848	0.991	1.222	0.773	1.034	1.021	0.847	1.147	1.113	0.962
K-11	85.9	89.3	687.191	689.196	439.106	6508.68	1	1	Tier 3 one-reaction											0	3	229	0	1.285	1.946	1.624	1.594	1.806	1.968	1.462	1.859	1.246	1.192	1.718	1.452	1.623	2.089	1.494	1.648	1.467	1.539	1.528	1.303	1.476	1.929	1.366	1.35	1.376	1.945
K-553	275.5	270.3	499.141	501.147	251.056	6485.53	1	1	Tier 3 one-reaction											0	6	253	0	0.999	2.362	1.818	3.568	1.276	1.52	1.267	1.856	0.426	1.359	1.857	2.313	1.276	2.332	0.396	1.23	1.2	0.769	1.816	2.798	0.944	1.314	0.905	0.699	0.435	2.308
K-755	335.8	329.2	645.204	649.217	150.041	6469.74	1	2	Tier 3 one-reaction											0	1	15	0	0.625	1.019	1.176	0.862	1.119	0.907	1.121	1.159	0.901	1.032	0.991	1.023	0.828	0.311	1.076	1.181	0.737	1.022	0.991	0.649	1.007	0.395	1.01	0.738	0.815	1.015
K-645	301.8	295.5	715.154	717.16	467.068	6458.58	1	1	Tier 3 one-reaction											0	2	98	0	0.765	0.805	0.759	0.96	1.051	0.897	0.834	0.886	0.856	0.73	0.752	1.054	0.761	0.8	1.108	0.748	0.949	0.772	1.137	0.826	0.895	0.957	0.679	1.059	1.014	0.848
K-606	294.5	288.3	520.131	522.138	272.046	6420.44	1	1	Tier 3 one-reaction											0	13	220	0	0.785	0.606	1.079	1.266	0.808	0.769	0.831	1.018	0.673	0.696	1.019	0.618	1.074	0.919	0.403	0.766	0.857	0.784	1.104	0.711	0.692	0.619	0.853	0.697	0.6	0.684
K-66	110.2	115.1	424.169	426.175	176.083	6411.26	1	1	Tier 3 one-reaction											0	5	120	0	0.997	0.587	0.484	0.755	0.56	0.4	0.497	0.432	0.436	5.058	1.148	0.533	0.634	0.576	0.428	0.586	0.473	0.647	0.727	1.027	4.739	0.57	0.514	0.637	0.612	0.626
K-1587	699.3	680.6	467.091	469.098	219.006	6389.41	1	1	Tier 3 one-reaction											0	1	70	0	0.789	1.032	1.346	1.014	1.1	1.152	0.991	1.21	1.012	0.951	0.893	1.408	1.173	1.348	1.235	1.077	0.746	1.104	1.114	1.112	0.889	1.248	0.838	1.164	1.148	0.955
K-1042	430.1	420.9	448.179	450.185	200.094	6379.64	1	1	Tier 3 one-reaction											0	2	84	0	0.769	0.565	0.877	0.779	0.751	1.025	1.156	0.547	0.885	0.943	0.591	1.197	1.195	0.346	1.45	1.051	0.863	1.032	1.316	1.08	1.066	0.276	1.057	1.322	0.948	0.476
K-72	114.3	118.6	436.094	438.1	188.008	6341.66	1	1	Tier 3 one-reaction											0	10	209	0	0.872	0.883	0.757	0.941	0.759	1.289	0.82	0.85	0.867	1.177	1.143	0.853	0.931	0.749	0.985	0.78	0.877	0.892	0.977	1.009	1.48	0.777	0.724	0.884	0.938	0.67
K-1109	446.5	436.7	553.168	557.182	58.0049	6330.18	1	2	Tier 3 one-reaction											0	14	338	0	1.213	1.042	0.879	1.083	0.795	2.015	1.19	0.998	1.065	1.129	1.167	0.999	0.944	1.179	1.636	0.909	0.895	0.973	1.148	0.817	1.273	0.915	1.16	1.076	1.063	0.735
K-1553	664.7	648.4	660.382	662.389	412.297	6296.11	1	1	Tier 3 one-reaction											0	5	223	0	0.702	1.24	0.718	0.764	0.878	0.886	0.778	0.901	0.933	0.69	0.814	0.897	0.821	1.355	0.972	1.226	0.711	0.795	1.072	1.019	1.032	0.662	0.856	0.862	0.782	0.981
K-266	186	184.4	452.163	454.171	204.078	6279.13	1	1	Tier 3 one-reaction											0	2	91	0	1.017	0.823	1.055	0.86	0.942	0.513	1.19	1.031	1.131	1.048	0.768	1.146	1.157	1.183	1.166	0.929	1.441	0.937	0.868	1.471	0.971	0.74	0.789	1.155	0.782	1.057
K-68	112.2	116.8	504.153	506.159	256.067	6200.21	1	1	Tier 3 one-reaction											0	19	293	0.0233	0.89	0.628	0.658	0.9	0.631	0.498	0.821	0.943	0.375	0.799	0.693	0.464	1.202	0.252	0.378	0.765	1.118	0.52	1.058	0.843	0.499	0.4949	0.372	0.476	0.519	0.415
K-372	218.1	215.5	573.16	575.167	325.075	6187.03	1	1	Tier 3 one-reaction											0	8	188	0.0465	1.277	0.4743	1.193	0.89	1.057	0.687	1.407	0.91	0.994	1.438	0.799	0.727	1.038	0.531	0.96	1.067	1.637	1.285	1.423	1.187	0.957	0.711	1.276	1.022	1.163	0.605
K-713	324	317.5	390.148	392.155	142.063	6114.74	1	1	Tier 3 one-reaction											0	18	463	0	0.915	0.81	0.978	1.081	0.743	1.113	0.912	0.881	0.845	0.988	0.945	0.945	1.313	1.064	1.091	1.041	0.996	0.932	1.136	1.149	1.041	0.913	0.888	1.219	1	0.898
K-1093	443.4	433.7	678.264	680.271	430.179	6102.01	1	1	Tier 3 one-reaction											0	6	191	0	1.04	0.884	1.136	1.328	1.312	1.028	1.066	1.22	1.028	0.769	0.983	1.318	1.34	1.161	1.009	0.961	1.128	1.259	1.338	1.222	0.955	1.3	0.802	1.199	1.332	1.108
K-192	160.6	160.1	396.111	398.118	148.026	6093.9	1	1	Tier 3 one-reaction											0	1	66	0	0.749	0.608	1.149	1.085	0.954	0.789	0.929	0.937	1.029	1.038	0.617	0.956	0.952	0.276	1.439	1.034	0.827	0.782	1.078	0.846	0.691	0.348	0.757	0.921	0.805	0.533
K-971	404.5	396.2	564.228	566.234	316.142	6091.52	1	1	Tier 3 one-reaction											0	3	112	0	1.061	1.005	1.052	0.932	1.111	0.869	0.861	0.744	0.609	0.857	1.379	0.573	0.975	1.298	0.854	1.003	0.824	0.722	1.079	0.646	1.077	0.879	1.207	1.241	0.799	1.429
K-289	192.3	190.2	501.151	503.158	253.066	6089.3	1	1	Tier 3 one-reaction											0	2	66	0	1.944	1.878	1.853	2.055	1.448	1.759	1.928	2.208	1.949	1.578	1.876	1.933	2.143	2.174	1.616	1.888	1.936	1.632	1.95	1.907	2.051	1.894	1.822	2.147	1.995	1.819
K-1367	529.2	516.7	633.217	635.223	385.132	6087.8	1	1	Tier 3 one-reaction											0	5	163	0	1.264	1.145	1.429	1.526	1.267	1.342	1.1	1.918	0.839	1.188	1.472	0.89	0.957	1.502	0.543	1.403	1.26	1.006	1.644	0.826	1.358	0.971	1.313	0.932	0.989	1.505
K-829	358.4	348.5	486.204	488.21	238.118	6070.4	1	1	Tier 3 one-reaction											0	12	232	0	1.204	1.128	1.148	1.041	0.85	1.153	0.976	1.218	1.008	1.048	1.002	1.091	1.199	1.137	0.907	1.063	0.937	1.048	1.195	1.324	1.371	0.943	1.003	1.096	1.126	0.969
K-216	168.2	167.6	406.154	408.161	158.069	6068.34	1	1	Tier 3 one-reaction											0	17	291	0	1.32	0.938	1.376	1.049	1.034	0.82	1.286	1.245	0.903	1.394	1.314	0.939	1.056	0.751	1.127	1.71	1.088	1.511	1.417	0.92	1.519	0.605	1.154	1.059	1.045	1.029
K-1408	552	538.4	591.17	595.187	96.0069	6038.55	1	2	Tier 3 one-reaction											0	1	53	0	1.736	0.436	1.939	0.803	1.71	1.103	2.081	0.808	1.902	2.45	0.997	2.003	1.505	0.393	2.154	0.622	2.364	1.659	1.236	2.432	0.811	0.726	1.602	1.61	1.609	0.431
K-738	330.6	324.2	731.128	733.133	483.042	6014.14	1	1	Tier 3 one-reaction											0	3	96	0	0.68	0.887	0.99	1.203	0.91	0.979	0.945	1.003	0.673	0.742	0.725	0.87	1.035	0.963	1.029	1.007	0.838	0.795	1.118	0.788	0.831	0.902	0.797	0.75	0.924	0.905
K-705	323.4	317	729.157	733.17	233.994	5997.87	1	2	Tier 3 one-reaction											0	5	103	0	0.9	1.111	1.36	1.165	1.097	0.954	1.036	1.29	0.966	1.043	1.338	1.122	0.892	0.577	1.258	1.36	0.907	1.272	1.151	0.623	1.239	0.476	1.194	0.904	1.102	1.074
K-29	94.1	100.9	564.063	566.07	315.978	5906.98	1	1	Tier 3 one-reaction											0	2	29	0	0.748	1.593	1.034	0.988	1.044	1.194	0.895	1.231	0.774	0.806	0.927	0.984	0.998	1.188	0.917	1.208	0.735	0.951	1.078	0.704	0.953	1.611	0.897	0.867	0.89	1.583
K-454	243.9	240.4	465.133	467.139	217.047	5899.15	1	1	Tier 3 one-reaction											0	2	90	0	1.809	1.166	1.497	1.584	1.649	1.497	1.973	1.681	1.64	1.568	1.345	1.856	2.368	1.62	1.674	1.352	1.596	1.406	2.102	1.541	1.321	1.063	1.551	1.584	1.569	1.339
K-1459	576.4	563	667.377	669.384	419.292	5890.62	1	1	Tier 3 one-reaction											0	3	112	0	0.435	0.635	1.044	0.683	0.296	0.659	1.509	1.038	0.587	2.249	1.17	0.382	0.535	0.926	0.785	1.257	0.796	1.068	1.18	0.489	0.562	0.393	0.481	0.601	1.153	0.615
K-1217	487	476.2	789.386	791.392	541.301	5884.06	1	1	Tier 3 one-reaction											0	9	180	0	0.87	0.855	0.981	0.909	0.891	0.723	1.073	0.777	0.897	0.966	0.928	1.112	0.956	0.782	1.144	0.69	1.148	0.995	0.947	1.204	0.795	0.969	0.973	1.043	0.946	0.833
K-991	410.2	401.8	378.173	380.18	130.088	5864.98	1	1	Tier 3 one-reaction											0	1	13	0	0.839	0.822	0.929	0.857	0.81	0.863	0.955	0.89	0.917	0.918	1.058	1.028	0.968	0.618	1.421	1.228	1.372	0.931	1.385	0.985	1.021	0.374	1.05	1.016	1.019	0.596
K-1634	746.4	725.2	586.266	588.273	338.181	5859	1	1	Tier 3 one-reaction											0	2	48	0	0.997	0.977	0.899	1.01	0.846	0.968	1.056	1.011	1.033	0.833	1.002	1.003	1.064	0.866	1.007	1.089	1.036	0.97	0.995	0.928	1.041	0.963	1.029	1.032	1.09	0.896
K-1247	497.5	486.7	448.226	450.233	200.141	5843.26	1	1	Tier 3 one-reaction											0	8	170	0	0.998	1.045	0.936	1.342	1.101	1.113	0.854	1.006	1.076	0.872	1.26	0.885	0.982	1.222	1.021	1.104	0.729	1.145	0.982	0.85	1.087	1.174	1.042	1.03	1.328	0.833
K-1599	716.9	697	467.091	469.098	219.006	5840.1	1	1	Tier 3 one-reaction											0	1	70	0	1.064	1.126	1.18	1.281	0.92	1.145	0.986	0.907	1.026	1.13	1.08	1.204	1.282	1.235	1.396	1.261	0.86	1.129	0.959	1.5	1.158	1.069	1.408	0.973	1.213	1.072
K-13	86.2	89.8	478.126	480.133	230.04	5839.04	1	1	Tier 3 one-reaction											0	2	158	0	0.727	0.641	0.753	0.765	0.498	0.39	0.641	1.177	0.321	0.587	0.673	0.387	1.087	0.412	0.306	0.603	0.919	0.367	0.985	0.523	0.44	0.336	0.462	0.495	0.41	0.609
K-443	240.8	237.4	478.186	480.193	230.101	5825.88	1	1	Tier 3 one-reaction											0	1	149	0	0.471	0.317	0.824	0.772	0.755	0.429	1.173	0.591	0.898	0.792	0.818	1.511	0.984	0.336	0.886	1.153	1.135	0.611	1.025	0.714	3.264	0.443	1.305	0.865	0.778	0.365
K-1320	516.8	505	536.268	538.274	288.182	5825.18	1	1	Tier 3 one-reaction											0	3	75	0.0233	0.948	0.448	1.156	0.882	1.653	1.176	0.821	0.776	1.108	0.998	0.96	0.836	1.267	0.518	0.659	1.094	0.795	0.778	1.086	1.641	1.212	0.307	1.263	1.381	2.236	0.964
K-1159	470	459.6	541.185	543.191	293.099	5818.34	1	1	Tier 3 one-reaction											0	4	168	0	1.236	1.19	1.271	1.397	0.968	1.587	1.096	1.179	1.129	0.929	1.103	1.279	1.43	1.141	1.272	1.264	1.073	1.434	1.041	1.149	1.221	1.522	1.011	1.274	1.203	1.044
K-262	185.2	183.6	600.202	602.209	352.117	5801.61	1	1	Tier 3 one-reaction											0	4	207	0.1395	1.139	0.711	1.413	0.545	0.899	0.3501	1.52	0.69	0.95	1.734	0.817	1.05	0.815	0.3654	1.986	0.47	1.808	0.898	0.533	1.468	0.57	0.3389	0.989	1.401	0.97	0.581
K-223	170.7	169.9	480.169	482.176	232.084	5796.29	1	1	Tier 3 one-reaction											0	10	187	0	1.004	1.022	1.379	1.161	0.802	0.921	1.29	1.229	0.94	0.787	1.029	0.926	0.991	1.007	1.017	1.187	0.836	0.886	1.029	0.626	0.832	1.371	0.927	0.862	0.926	0.94
K-1139	464.1	453.9	450.195	452.201	202.109	5768.4	1	1	Tier 3 one-reaction											0	5	92	0.1163	0.887	0.348	0.774	1.295	0.506	0.596	0.913	0.756	0.796	0.435	1	0.892	1.579	0.235	0.885	1.484	1.376	0.714	2.329	1.144	1.578	0.1747	0.844	1.537	1.341	0.1768
K-1496	596.2	582.2	532.319	534.325	284.234	5723.95	1	1	Tier 3 one-reaction											0	11	253	0	1.036	1.03	1.017	0.963	0.818	0.924	1.103	0.981	0.886	0.806	1.079	1.051	1.016	0.996	0.81	1.169	1.011	0.826	1.111	0.953	0.989	0.917	1.208	0.967	1.161	1.072
K-620	298.4	292.1	634.274	636.28	386.188	5687.61	1	1	Tier 3 one-reaction											0	6	169	0	0.658	1.533	0.959	1.091	0.404	1.607	0.92	1.657	0.784	0.709	1.037	0.744	0.974	1.109	0.623	0.891	0.553	0.744	0.756	0.663	0.383	1.238	0.768	0.502	0.602	0.844
K-841	361.2	350.8	504.152	506.158	256.067	5672.06	1	1	Tier 3 one-reaction											0	19	293	0	1.51	1.166	0.952	1.937	1.065	1.501	1.225	1.582	1.051	0.89	1.36	1.08	2.774	0.736	0.62	1.37	1.747	0.953	1.539	1.297	0.785	0.775	0.819	1.158	1.018	1.211
K-1582	693.6	675.4	705.338	707.348	457.253	5648.03	1	1	Tier 3 one-reaction											0	42	433	0	0.688	0.662	0.686	1.468	0.512	0.807	0.691	1.237	0.665	0.696	0.862	0.589	1.039	0.935	0.598	0.996	0.965	0.841	0.781	0.749	1.022	0.972	0.592	0.817	1.117	0.692
K-936	392.1	384	562.212	564.218	314.127	5642.67	1	1	Tier 3 one-reaction											0	2	142	0	1.056	0.996	1.302	0.897	1.123	0.835	1.048	0.92	0.699	0.943	1.363	0.525	1.234	1.822	0.993	1.34	0.913	0.798	1.133	0.715	0.929	1.036	1.346	1.426	0.82	1.45
K-811	354.4	345.1	388.07	390.077	139.985	5637.33	1	1	Tier 3 one-reaction											0	1	18	0	0.73	0.513	0.751	0.795	0.778	0.843	0.999	0.928	1.064	1.852	0.961	0.945	1.166	0.296	1.145	0.828	1.122	1.001	0.938	0.935	1.503	0.59	1.175	0.887	1.142	0.521
K-819	357	347.3	454.176	456.184	206.091	5615.43	1	1	Tier 3 one-reaction											0	22	337	0	1.01	0.93	0.957	1.024	0.84	0.979	0.929	1.023	0.949	0.781	0.903	0.959	0.992	0.997	0.903	1.126	0.957	0.944	1.165	1.037	0.988	1.005	0.95	1.052	1.166	1.04
K-807	352.5	343.6	511.141	513.146	263.055	5584.77	1	1	Tier 3 one-reaction											0	13	312	0.0465	0.989	0.2403	1.009	0.672	1.281	0.313	0.953	0.591	1.146	0.69	0.431	1.299	0.796	0.2075	1.079	0.49	1.699	0.65	0.804	1.841	0.55	0.245	0.819	0.794	1.069	0.36
K-1284	505.7	494.6	526.222	528.23	278.137	5584.75	1	1	Tier 3 one-reaction											0	5	267	0	0.922	1.211	1.031	1.344	1.061	0.926	1.18	0.983	1.188	0.946	1.203	1.336	1.461	0.681	1.242	1.574	1.021	1.107	1.586	1.02	1.357	0.61	1.277	1.237	1.278	0.771
K-325	201.2	198.9	467.161	469.168	219.076	5567.63	1	1	Tier 3 one-reaction											0	41	606	0.2326	0.989	0.6444	1.276	0.945	1.518	0.6713	1.445	0.54	1	1.229	0.698	0.979	1.098	0.7006	1.462	0.535	1.54	1.066	0.625	1.885	0.615	0.6498	1.127	1.149	1.172	0.6575
K-1504	608.6	594.2	622.353	624.358	374.267	5567.38	1	1	Tier 3 one-reaction											0	10	207	0	0.775	0.959	1.369	0.893	1.095	1.015	1.024	0.797	0.839	1.294	1.084	0.907	0.616	0.293	0.628	1.727	0.502	0.82	0.57	0.27	1.051	0.422	0.699	0.423	0.857	1.75
K-1516	614.2	599.7	670.337	672.343	422.252	5549.86	1	1	Tier 3 one-reaction											0	2	95	0	0.903	0.371	0.57	0.739	0.441	0.798	0.727	0.482	0.811	0.555	0.651	0.956	0.993	0.71	0.953	0.95	0.486	0.6	0.462	0.63	0.829	0.812	0.566	0.653	0.712	0.674
K-775	342.1	334.8	472.187	474.194	224.101	5524.05	1	1	Tier 3 one-reaction											0	2	155	0	0.868	0.994	0.942	1.057	0.931	0.797	1.04	1.137	0.865	0.901	0.961	0.9	1.209	1.058	1.048	1.19	1.338	0.964	1.033	1.15	1.076	0.961	0.97	1.192	1.006	1.035
K-113	132.9	135	492.13	494.138	244.045	5503.97	1	1	Tier 3 one-reaction											0	2	117	0	0.521	0.427	0.459	0.305	1.513	1.253	0.627	0.396	2.166	0.547	0.532	2.83	0.696	0.335	3.326	0.426	1.015	0.638	0.335	0.957	0.737	0.432	0.584	0.823	1.363	0.272
K-1549	659.5	643.4	663.304	665.309	415.219	5499.25	1	1	Tier 3 one-reaction											0	2	113	0	1.275	0.824	1.648	1.46	1.716	1.334	1.374	2.105	1.724	1.239	1.675	1.282	1.67	1.28	1.287	1.755	1.603	1.434	1.915	1.167	1.33	1.038	1.296	1.415	1.714	1.122
K-1270	504.1	493	522.215	524.221	274.129	5453.1	1	1	Tier 3 one-reaction											0	10	209	0	0.962	0.872	0.921	1.266	0.807	0.894	0.91	0.929	0.843	1.018	0.904	0.981	0.978	1.057	0.763	1.087	0.949	0.98	1.151	1.246	1.078	0.975	0.912	0.989	1.012	0.897
K-169	154.5	154.2	452.164	454.169	204.079	5436.03	1	1	Tier 3 one-reaction											0	2	84	0	0.585	2.145	1.027	0.736	0.524	0.647	0.604	0.77	0.577	0.804	0.614	0.539	0.95	3.876	0.791	0.714	0.738	0.749	0.622	0.564	0.69	2.835	0.736	0.47	0.885	2.751
K-688	314.9	308.5	785.206	787.212	537.121	5425.84	1	1	Tier 3 one-reaction											0	2	143	0	0.875	0.922	1.167	0.906	0.863	1.081	0.881	1.265	0.815	0.924	0.958	1.002	0.958	0.902	1.157	1.021	0.808	0.888	1.065	0.803	0.898	0.955	0.829	0.65	0.938	1.076
K-825	357.8	348	501.097	503.103	253.012	5416.98	1	1	Tier 3 one-reaction											0	1	68	0	0.547	0.892	1.103	1.137	0.884	1.122	0.76	0.887	0.88	0.952	0.941	0.846	1.031	0.996	0.801	1.177	0.701	0.998	1.325	0.9	0.844	0.998	1.016	1.127	1.244	1.262
K-194	161	160.5	467.136	469.142	219.051	5384.13	1	1	Tier 3 one-reaction											0	1	112	0.093	1.021	0.682	1.177	0.562	1.067	1.783	1.155	0.57	1.158	1.495	0.968	1.044	1.026	0.6621	1.278	0.808	1.424	1.071	0.617	1.32	0.691	0.406	1.166	1.443	1.049	0.288
K-1602	717.3	697.4	472.299	474.306	224.214	5370.5	1	1	Tier 3 one-reaction											0	4	146	0	0.96	0.836	0.88	0.946	0.831	0.846	0.752	1.036	0.919	0.741	1.051	0.924	1.016	0.75	0.924	1.061	0.899	0.893	0.922	1.033	0.956	0.915	0.851	0.922	0.879	0.848
K-1116	452.1	442.1	327.149	329.156	79.0635	5340.87	1	1	Tier 3 one-reaction											0	1	139	0	0.826	0.867	0.9	1.023	0.712	0.969	0.741	1.003	0.606	0.764	1.239	0.672	1.246	1.152	0.424	0.85	1.284	0.697	1.399	0.784	0.92	0.674	0.74	0.733	0.56	0.8
K-407	232.3	229.2	445.226	447.233	197.141	5300.5	1	1	Tier 3 one-reaction											0	1	90	0	0.745	1.124	1.569	1.046	1.032	1.113	1.752	0.955	1.022	0.915	0.906	1.127	1.115	1.571	1.143	1.069	0.742	1.267	1.091	0.709	0.652	1.337	1.23	0.984	1.275	1.191
K-744	334	327.5	594.147	596.153	346.062	5278.97	1	1	Tier 3 one-reaction											0	1	146	0.0465	1.094	0.325	0.789	0.768	1.152	0.428	1.413	0.473	1.25	1.3	0.592	1.495	0.885	0.381	1.504	0.556	1.571	1.226	0.77	1.595	0.926	0.225	1.293	1.279	1.504	0.4
K-367	215.2	212.6	570.187	572.195	322.102	5269.08	1	1	Tier 3 one-reaction											0	10	361	0.0465	0.684	0.589	0.761	0.764	0.633	0.5406	1.222	0.589	1.168	1.026	0.875	0.727	1.319	0.705	1.288	0.489	2.172	1.023	1.086	1.29	0.365	1.3298	1.097	0.79	0.984	0.293
K-160	148.1	148.4	492.132	494.137	244.046	5232.64	1	1	Tier 3 one-reaction											0	3	185	0.0465	0.493	0.612	0.51	0.317	1.672	1.041	0.568	0.48	2.157	0.556	0.532	3.227	0.623	0.7779	3.902	0.384	0.832	0.711	0.428	1.184	0.716	0.297	0.697	0.758	1.226	0.28
K-389	225.5	222.7	458.125	460.13	210.04	5205.17	1	1	Tier 3 one-reaction											0	8	168	0	0.718	1.504	0.827	1.044	0.785	1.579	1.103	0.852	0.712	0.822	1.534	1.066	1.008	1.097	1.033	0.876	0.981	1.007	0.823	0.75	1.665	0.889	0.763	1.069	1.645	0.639
K-742	331.4	325	444.191	446.199	196.106	5199.65	1	1	Tier 3 one-reaction											0	4	77	0	1.055	2.465	1.281	0.815	0.968	1.568	1.667	0.935	1.276	0.854	1.27	1.169	1.277	3.907	1.117	1.091	1.07	1.452	1.032	0.751	0.643	3.06	0.808	1.165	1.077	2.53
K-145	142.6	143.5	388.18	390.187	140.095	5178.86	1	1	Tier 3 one-reaction											0	1	161	0	0.404	0.86	0.53	0.823	0.261	0.579	0.494	0.403	0.449	0.418	0.592	0.309	0.529	0.566	0.399	0.672	0.49	0.376	0.408	0.582	0.597	0.742	0.416	0.393	0.485	0.772
K-1506	610.6	596.2	655.288	657.295	407.203	5157.87	1	1	Tier 3 one-reaction											0	2	76	0	0.891	0.661	0.477	0.992	0.489	1.023	0.605	0.566	0.661	0.657	0.665	0.66	0.812	0.829	0.616	0.759	0.676	0.559	0.426	0.809	0.936	0.807	0.532	0.598	0.72	0.578
K-1246	496.3	485.4	544.234	546.24	296.149	5149.16	1	1	Tier 3 one-reaction											0	5	198	0	1.586	0.558	1.474	0.802	1.54	1.229	0.565	0.854	1.286	1.262	1.28	0.852	1.568	0.888	0.983	1.446	0.927	1.002	1.614	1.855	1.559	0.449	1.658	1.412	2.138	1.177
K-393	226.3	223.4	486.13	488.137	238.045	5129.18	1	1	Tier 3 one-reaction											0	3	91	0	0.723	1.772	0.645	0.727	0.749	1.54	0.759	0.931	0.449	0.772	1.347	0.816	0.931	1.629	1.216	1.095	0.649	0.849	0.696	0.611	1.208	1.107	0.948	1.055	1.414	0.949
K-745	334.1	327.6	346.133	348.14	98.0474	5103.96	1	1	Tier 3 one-reaction											0	4	229	0	0.955	0.784	0.789	0.963	0.795	0.911	0.962	1.064	0.781	0.904	1.108	0.86	0.958	1.012	0.747	1.114	0.825	0.799	0.926	0.805	0.869	0.946	0.845	0.706	0.858	0.855
K-722	325.7	319.2	518.116	520.123	270.031	5103.83	1	1	Tier 3 one-reaction											0	2	113	0	0.969	0.721	0.819	1.033	0.673	1.131	0.917	1.054	0.916	0.791	1.019	0.949	0.849	0.89	1.25	1.237	0.964	0.844	1.029	1.112	0.826	0.962	0.763	0.967	1.12	0.917
K-1294	507.9	496.7	428.201	430.209	180.115	5102.92	1	1	Tier 3 one-reaction											0	9	121	0	0.997	0.694	1.072	1.339	0.681	1.474	1.019	1.039	0.825	1.076	0.86	0.66	0.982	1.099	0.775	0.977	0.814	0.841	0.868	0.919	0.773	0.837	5.631	0.843	0.674	0.797
K-1640	757.4	736.3	796.373	800.387	301.21	5078.36	1	2	Tier 3 one-reaction											0	1	49	0.1628	0.816	0.2898	1.643	0.937	1.928	0.569	1.091	0.635	3.943	1.251	0.73	1.309	1.645	0.3151	0.683	0.793	0.875	0.845	1.487	2.408	0.946	0.2922	2.005	1.413	3.043	0.387
K-1486	590.6	576.8	526.261	528.268	278.176	5045.45	1	1	Tier 3 one-reaction											0	2	72	0	0.739	1.469	1.222	1.229	1.049	0.972	1.161	0.905	1.015	1.396	1.075	1.264	0.928	1.357	0.901	1.205	0.813	0.898	1.726	0.781	0.789	1.513	0.749	0.96	1.179	0.766
K-8	84.7	87.3	486.094	488.099	238.009	4961.39	1	1	Tier 3 one-reaction											0	2	35	0	0.735	1.097	1.153	0.926	0.969	1.068	0.904	1.019	0.923	0.673	1.035	0.869	0.966	1.218	0.717	1.166	0.791	0.897	0.84	0.806	0.921	1.266	0.792	0.855	0.879	1.172
K-47	103.2	108.9	644.238	646.245	396.153	4960.25	1	1	Tier 3 one-reaction											0	13	301	0	0.814	1.692	1.277	1.235	0.948	0.843	1.111	1.132	0.642	0.894	0.94	0.655	1.137	0.822	0.767	1.273	0.838	0.783	0.719	0.697	0.665	0.831	0.737	0.979	0.832	1.691
K-1422	560.3	546.8	444.231	446.238	196.146	4944.31	1	1	Tier 3 one-reaction											0	8	92	0	0.903	1.007	0.754	0.971	0.727	0.858	0.836	0.901	0.528	0.802	0.775	0.602	0.942	0.939	0.42	0.901	1.107	0.718	0.94	0.648	0.926	0.766	0.566	0.717	0.618	0.949
K-232	176	175.1	667.253	669.26	419.168	4922.31	1	1	Tier 3 one-reaction											0	4	200	0	1.069	1.103	0.928	1.125	0.849	0.898	0.977	1.085	0.897	0.817	1.084	1.155	1.09	1.06	0.932	1.269	0.939	0.914	1.077	0.834	1.241	0.958	0.856	1.233	1.019	0.856
K-1096	443.6	433.8	684.252	686.258	436.166	4915.05	1	1	Tier 3 one-reaction											0	12	431	0	1.676	1.662	1.703	1.801	1.846	1.306	1.558	1.658	1.748	1.432	1.751	1.472	1.631	1.734	1.123	1.74	1.578	1.667	2.134	1.521	1.589	1.813	1.584	2.061	1.736	1.826
K-239	178.2	177.2	472.151	474.159	224.066	4914.53	1	1	Tier 3 one-reaction											0	4	99	0	0.636	1.724	1.184	0.677	0.791	1.207	1.411	0.713	0.794	0.717	0.785	0.978	0.765	2.894	0.706	0.754	0.53	0.992	0.892	0.726	0.64	1.621	1.297	0.709	0.934	1.631
K-650	303	296.7	498.203	500.21	250.118	4913.51	1	1	Tier 3 one-reaction											0	11	330	0	0.872	0.875	0.873	1.002	0.82	0.961	0.747	0.976	0.97	0.796	1.048	1.038	0.865	1.217	0.934	0.944	0.904	0.898	0.881	0.966	1.097	0.919	0.77	1.199	0.863	0.826
K-1177	478.4	467.8	512.205	514.214	264.12	4898.84	1	1	Tier 3 one-reaction											0	16	392	0.0465	1.207	0.7559	1.431	1.596	1.42	1.029	1.425	1.318	1.749	0.859	1.476	3.278	2.504	1.1335	1.884	1.846	1.501	1.578	1.822	1.582	1.937	1.037	2.224	2.633	1.726	0.59
K-777	343.2	335.8	388.089	390.096	140.004	4880.81	1	1	Tier 3 one-reaction											0	1	47	0	0.882	1.017	1.325	1.214	0.918	0.785	0.694	1.303	0.778	0.735	0.956	1.309	1.545	1.031	0.927	0.978	0.715	1.314	1.02	0.969	1.108	1.029	0.968	0.939	1.009	0.948
K-672	311.8	305.4	616.129	618.135	368.044	4872.59	1	1	Tier 3 one-reaction											0	4	95	0.1395	0.785	0.502	0.819	0.822	0.768	0.2545	1.231	0.2669	1.397	1.204	1.16	1.44	0.952	0.2656	1.544	0.364	1.137	0.978	0.522	1.415	0.537	0.432	0.981	0.986	1.11	0.2493
K-1118	452.5	442.6	637.228	639.234	389.143	4856.01	1	1	Tier 3 one-reaction											0	25	394	0	1.365	2.073	1.832	1.503	1.618	1.493	1.557	1.834	1.579	1.755	1.458	1.876	1.612	2.093	1.57	2.073	1.701	1.711	1.351	1.868	1.942	1.38	1.437	1.846	1.725	1.378
K-1357	526.9	514.5	534.263	536.27	286.178	4842.14	1	1	Tier 3 one-reaction											0	7	127	0	0.935	1.033	0.868	0.678	0.831	1.168	0.903	0.654	0.639	0.687	1.042	0.803	0.953	1.016	0.656	0.892	0.903	0.796	0.973	1.156	1.086	0.691	0.872	1.037	0.892	0.708
K-398	229.4	226.4	506.183	508.189	258.098	4812.55	1	1	Tier 3 one-reaction											0	27	299	0	0.999	0.435	0.955	0.743	1.028	0.569	1.265	0.792	1.235	0.959	0.707	1.49	0.958	0.431	1.325	0.949	1.213	0.893	1.159	1.467	0.798	0.726	0.783	1.014	0.912	0.362
K-575	285.9	280.1	388.132	390.139	140.047	4810.52	1	1	Tier 3 one-reaction											0	18	447	0	2.181	1.049	1.924	1.631	1.858	1.039	3.017	1.309	1.941	2.03	1.297	2.188	1.891	0.861	2.233	1.796	2.147	2.021	1.381	1.454	2.188	1.008	2.246	2.005	1.584	1.191
K-126	135.8	137.5	414.122	416.129	166.036	4788.3	1	1	Tier 3 one-reaction											0	5	180	0	0.58	0.616	0.596	0.673	0.634	0.494	0.739	0.98	0.579	0.754	0.695	0.545	1.064	0.635	0.52	0.758	0.844	0.534	0.934	0.647	0.59	0.436	0.425	0.714	0.633	0.657
K-501	259.3	255.2	649.144	651.149	401.058	4754.77	1	1	Tier 3 one-reaction											0	2	105	0	1.711	1.08	2.135	1.203	1.766	0.914	1.918	1.61	1.639	2.116	2.063	2.025	1.745	0.642	1.721	1.91	1.858	2.065	1.854	1.784	1.48	0.886	1.746	1.708	1.949	0.848
K-1551	662.9	646.7	534.288	536.295	286.202	4751.93	1	1	Tier 3 one-reaction											0	2	57	0	0.744	0.381	0.798	0.985	0.625	0.658	1.177	0.789	1.104	0.807	1.186	1.416	0.756	0.393	1.22	1.264	0.866	0.871	1.175	0.955	1.006	0.257	1.207	1.531	0.832	0.487
K-429	236	232.8	550.216	552.221	302.131	4717.13	1	1	Tier 3 one-reaction											0	1	92	0	0.719	0.579	0.848	0.865	0.993	0.665	1.017	0.678	0.68	0.832	1.049	0.644	0.971	0.797	0.833	1.063	1.01	0.868	0.853	0.975	0.792	0.874	1.017	1.181	0.781	0.781
K-727	327.3	320.9	779.133	781.137	531.048	4713.81	1	1	Tier 3 one-reaction											0	1	46	0	0.891	1.616	1.342	1.305	1.572	2.37	0.841	1.068	1.37	1.046	1.385	1.841	1.439	1.327	1.5	0.889	1.357	1.026	1.291	1.262	1.311	1.516	0.99	1.342	1.378	1.033
K-482	255.1	251.2	565.241	569.255	70.0778	4707.42	1	2	Tier 3 one-reaction											0	3	235	0.0698	1.69	0.636	0.588	0.924	1.439	0.237	0.812	0.797	0.722	0.796	1.424	0.459	1.209	0.2474	0.463	0.831	2.125	0.848	0.556	0.558	0.526	0.2294	1.687	0.723	0.571	0.679
K-250	182.6	181.3	645.271	647.279	397.186	4685.21	1	1	Tier 3 one-reaction											0	10	222	0	0.895	0.988	1.007	1.239	1.03	0.979	0.832	0.989	0.865	0.799	0.898	0.876	1.094	0.996	1.06	1.099	1.023	0.854	0.984	0.902	1.378	1.006	0.917	0.792	1.222	1.01
K-1204	485.3	474.5	297.104	299.109	98.0369	4680.67	2	2	Tier 3 one-reaction											0	14	384	0	1.603	0.451	1.495	0.988	1.881	0.359	2.105	0.892	2.01	1.858	1.097	2.415	1.355	0.465	1.929	0.72	1.585	1.673	1.196	2.732	0.681	0.448	1.611	1.459	1.571	0.41
K-9	85.1	88	570.08	572.087	321.995	4668.26	1	1	Tier 3 one-reaction											0	1	54	0	0.858	1.542	0.92	0.899	1.145	1.35	0.88	1.185	0.865	0.78	0.917	0.996	0.939	1.371	0.921	1.142	0.741	0.897	0.956	0.657	1.015	1.469	0.853	0.862	1.028	1.32
K-1636	747.1	726	729.348	731.354	481.262	4662.5	1	1	Tier 3 one-reaction											0	3	244	0	0.901	1.263	1.721	1.105	1.313	0.922	1.157	1.42	1.039	1.139	1.565	0.996	1.31	1.166	0.892	1.464	1.338	1.104	1.396	0.767	1.197	0.839	1.225	1.16	1.038	1.459
K-1570	687.1	669.2	600.323	602.329	352.238	4631.28	1	1	Tier 3 one-reaction											0	3	132	0	1.075	1.118	1.461	1.014	1.102	1.292	0.887	0.883	0.922	1.085	1.083	0.83	0.934	2.391	0.904	0.899	0.882	1.187	0.77	0.573	1.419	1.393	1.555	0.893	0.803	1.926
K-1218	487.5	476.6	534.373	536.38	286.288	4629.19	1	1	Tier 3 one-reaction											0	4	100	0	0.651	1.514	2.325	2.101	3.247	1.115	0.892	1.241	0.945	0.997	1.01	0.853	1.821	0.916	0.55	1.619	0.684	1.014	1.668	1.089	0.807	1.564	0.943	0.328	1.414	0.778
K-180	157.3	156.9	422.069	424.076	173.984	4603.13	1	1	Tier 3 one-reaction											0	1	73	0.0233	0.408	2.499	0.594	0.3	1.928	3.451	0.791	0.376	1.426	0.479	0.624	2.399	0.558	2.341	2.238	0.357	0.362	1.083	0.261	0.481	0.581	5.869	0.956	0.384	0.952	1.626
K-1421	560.3	546.8	530.293	532.3	282.208	4580.37	1	1	Tier 3 one-reaction											0	1	91	0	1.145	0.804	1.007	0.745	0.741	0.887	0.678	0.578	0.69	0.989	0.83	0.577	0.921	1.018	0.756	1.096	0.983	0.717	0.795	0.652	1.102	0.771	1.148	0.87	0.689	1.087
K-542	271.5	266.6	456.156	458.163	208.071	4552.49	1	1	Tier 3 one-reaction											0	5	189	0	0.828	1.013	1.012	0.936	0.808	1.141	0.968	0.776	0.803	0.625	0.798	0.887	0.881	1.361	0.995	0.786	0.876	1.052	1.118	0.978	0.897	1.293	1.039	0.902	0.817	0.96
K-594	290.9	284.8	624.169	626.175	376.084	4513.14	1	1	Tier 3 one-reaction											0	3	138	0.0233	0.961	0.423	1.296	0.612	1.261	0.468	0.919	0.639	1.173	1.032	0.74	1.23	0.794	0.654	1.097	0.689	1.252	0.901	0.865	1.044	0.794	0.495	1.047	1.026	0.985	0.394
K-1040	429.4	420.2	670.277	672.28	422.192	4496.04	1	1	Tier 3 one-reaction											0	10	324	0	0.867	1.172	0.667	1.082	0.826	1.411	1.006	1.098	1.099	1.004	1.127	0.948	1.543	1.095	1.299	0.908	0.971	1.089	0.911	1.044	1.127	1.002	1.034	1.214	1.378	1.043
K-723	326.2	319.7	472.187	474.195	224.102	4493.86	1	1	Tier 3 one-reaction											0	2	157	0	0.949	1.008	1.025	1.198	1.064	0.943	0.831	1.036	0.943	0.972	1.085	0.922	1.117	1.038	1.113	1.007	1.062	1.079	1.154	0.942	1.037	0.911	0.981	1.088	1.194	0.845
K-108	130.5	132.9	336.148	338.156	88.0631	4480.85	1	1	Tier 3 one-reaction											0	12	186	0	0.5	1.251	0.468	0.507	0.91	1.088	0.672	0.817	0.777	0.51	0.914	0.879	0.73	0.848	0.8	0.506	0.742	0.802	0.797	0.928	1.05	1.169	0.739	0.763	0.68	0.661
K-351	208	205.5	703.25	705.257	455.164	4454.1	1	1	Tier 3 one-reaction											0	12	348	0	0.936	0.862	0.963	0.892	0.826	0.887	1.176	0.986	0.83	1.036	1.083	0.816	0.996	1.16	0.79	0.863	0.745	1.146	1.016	1.156	1.196	0.702	1.049	0.999	1.186	0.815
K-1201	485.1	474.3	512.126	514.132	264.041	4439.26	1	1	Tier 3 one-reaction											0	13	24	0	0.683	0.799	1.074	0.764	0.986	0.698	1.105	0.773	0.776	0.923	0.916	0.844	0.904	1.825	0.543	0.683	0.9	0.831	0.905	0.903	0.519	1.222	0.917	0.695	0.723	1.098
K-1523	624.1	609.2	562.32	564.326	314.235	4405.56	1	1	Tier 3 one-reaction											0	2	67	0	1.163	0.625	0.765	1.067	0.792	0.642	0.655	0.629	0.613	0.763	1.013	0.406	1.078	1.302	0.49	0.769	1.005	0.49	1.293	0.685	1.123	0.665	0.952	0.999	0.602	0.941
K-1147	465.3	455	510.242	512.249	262.157	4353.38	1	1	Tier 3 one-reaction											0	3	159	0	1.209	0.83	1.618	1.053	0.866	1.02	0.86	1.054	0.923	0.762	1.176	1.263	1.022	0.876	0.915	1.714	0.965	1.222	1.141	1.161	0.571	0.677	1.139	1.38	1.306	1.054
K-810	354.3	345	428.058	430.065	179.973	4348.52	1	1	Tier 3 one-reaction											0	2	53	0.0233	0.931	0.845	1.363	0.621	0.903	1.001	1.78	0.812	0.676	1.899	1.767	0.816	0.903	0.4939	1.258	0.664	1.241	1.033	0.978	1.487	2.153	0.573	1.571	0.837	1.333	0.638
K-795	350.5	341.9	400.169	402.175	152.084	4344.26	1	1	Tier 3 one-reaction											0	15	270	0	1.025	0.878	1.129	1.047	0.893	0.859	0.98	1.062	1.02	0.585	0.9	1.051	1.202	1.084	0.947	1.212	0.905	1.046	1.09	0.91	0.884	0.949	0.776	1.096	1.104	0.788
K-508	259.7	255.5	434.161	436.168	186.076	4335.7	1	1	Tier 3 one-reaction											0	1	150	0	1.039	1.047	1.512	1.245	0.702	1.354	0.751	1.324	0.9	1.021	0.728	1.085	0.988	1.088	0.793	1.607	1.494	0.986	1.099	0.846	0.869	0.875	0.725	0.723	1.062	0.929
K-842	361.5	351	684.158	686.165	436.073	4316.01	1	1	Tier 3 one-reaction											0	3	162	0	0.83	0.835	0.761	0.903	0.699	1.013	0.855	1.434	0.893	0.786	0.785	0.828	1.142	1.118	0.741	0.818	1.021	0.819	0.992	0.934	0.803	0.909	0.786	1.134	0.849	0.885
K-140	140.6	141.7	587.136	589.144	339.051	4293.96	1	1	Tier 3 one-reaction											0	1	124	0	0.513	0.71	0.547	0.642	0.447	0.596	0.804	0.482	0.435	0.597	0.712	0.534	0.496	0.583	0.513	0.591	0.642	0.581	0.766	0.461	0.457	0.772	0.473	0.559	0.696	0.583
K-696	316.5	310.1	706.299	708.304	458.214	4280.43	1	1	Tier 3 one-reaction											0	3	178	0.0233	0.675	2.48	0.753	0.625	0.531	1.602	0.549	1.013	0.3852	0.459	1.188	0.746	0.749	1.433	0.475	1.215	0.568	0.631	1.002	0.638	0.738	1.086	0.817	0.831	0.832	1.486
K-794	350.1	341.5	530.23	532.236	282.145	4224.4	1	1	Tier 3 one-reaction											0	7	192	0	0.873	1.286	1.146	0.876	0.98	1.211	1.156	0.883	0.809	1.096	0.801	0.981	0.885	2.67	0.856	0.799	0.771	1.151	0.981	0.765	0.844	2.246	0.864	0.925	1.005	1.083
K-762	338	331.2	754.243	758.257	259.08	4208.75	1	2	Tier 3 one-reaction											0	25	355	0.1395	0.714	0.2691	1.076	0.813	1.269	0.351	0.991	0.584	2.104	1.194	0.556	1.709	0.815	0.2925	2.118	0.857	0.832	0.81	0.79	1.062	0.775	0.2713	0.819	0.914	0.903	0.343
K-1558	674.7	657.7	542.293	544.3	294.208	4201.75	1	1	Tier 3 one-reaction											0	1	48	0	0.896	1.068	1.429	1.336	1.019	0.994	0.509	1.016	0.885	0.903	0.59	1.039	1.1	1.391	1.143	1.126	0.879	1.223	1.334	0.663	0.828	1.209	1.119	1.098	0.778	1.131
K-415	234.5	231.3	511.094	513.1	263.008	4176.54	1	1	Tier 3 one-reaction											0	2	121	0	1.59	1.849	1.466	1.506	2.188	2.05	1.605	1.136	1.899	1.121	1.768	2.36	1.53	1.594	1.85	1.088	1.372	1.613	1.134	1.59	1.844	2.23	1.481	1.777	1.981	1.449
K-1079	442.2	432.5	669.159	671.161	421.073	4133.63	1	1	Tier 3 one-reaction											0	7	141	0.093	1.074	1.5	1.223	1.141	1.227	1.056	1.262	1.207	1.175	1.297	1.411	1.108	1.381	1.5362	0.948	1.12	1.444	1.343	1.4	1.35	1.287	0.7632	1.014	1.233	1.21	1.336
K-231	175.9	175	476.146	478.152	228.06	4104.29	1	1	Tier 3 one-reaction											0	1	35	0	0.856	0.993	0.932	0.947	0.882	1.037	1.014	0.983	0.91	1.063	0.979	0.956	0.939	0.912	0.952	1.269	0.957	0.92	1.084	0.786	0.935	0.98	1.236	0.805	0.985	1.183
K-406	232.1	229	532.208	534.215	284.123	4036.79	1	1	Tier 3 one-reaction											0	6	135	0	1.037	0.995	1.076	1.002	1.136	1.123	1.106	1.062	1.126	0.799	1.113	0.864	0.996	1.71	1.166	1.108	0.964	1.275	0.99	1.311	1.172	0.939	1.109	0.945	1.131	0.823
K-884	376.7	367.8	454.176	456.183	206.09	4028.09	1	1	Tier 3 one-reaction											0	22	336	0	1.035	1.099	1.323	1.128	1.135	1.311	1.008	1.411	1.223	0.972	1.121	1.14	1.279	1.092	1.001	1.445	1.257	1.213	1.113	1.207	1.082	1.037	1.068	1.104	1.078	1.317
K-217	168.8	168.2	452.185	454.191	204.1	4009.02	1	1	Tier 3 one-reaction											0	14	348	0	0.839	2.317	1.523	1.059	0.956	1.64	1.61	1.212	1.026	1.318	1.072	1.113	1.156	4.145	0.863	1.075	0.667	1.253	1.269	0.992	0.892	3.068	1.359	1.039	0.996	1.914
K-1501	600.7	586.6	717.376	719.38	469.291	3908.68	1	1	Tier 3 one-reaction											0	4	110	0.0465	0.694	0.337	1.413	0.725	1.194	0.755	1.053	1.015	1.747	1.047	0.995	0.826	1.163	0.6452	0.679	0.867	0.75	0.825	1.459	1.682	0.921	0.305	1.244	1.166	1.411	0.881
K-790	348.7	340.3	432.194	434.201	184.109	3889.92	1	1	Tier 3 one-reaction											0	7	181	0	1.033	0.964	0.905	1.284	0.997	1.008	1.045	1.332	0.811	1.005	1.011	1.094	1.257	0.963	1.144	1.078	1.151	1.024	1.297	1.086	1.32	0.98	0.952	1.313	1.344	0.973
K-161	149.4	149.5	378.127	380.133	130.041	3889.35	1	1	Tier 3 one-reaction											0	4	104	0	1.005	2.857	1.587	1.581	1.367	1.869	1.13	1.585	1.037	1.031	1.674	1.097	1.453	1.011	1.409	1.796	1.138	1.188	1.728	1.012	0.733	1.6	1.092	1.277	1.353	2.059
K-123	134.6	136.5	471.188	473.199	223.103	3859.89	1	1	Tier 3 one-reaction											0	1	30	0	1.371	1.226	1.475	2.09	1.092	1.363	1.235	1.647	1.234	1.384	1.807	1.626	2.1	2.259	1.271	1.35	1.489	1.268	1.269	2.381	1.471	2.312	1.425	1.734	1.449	1.653
K-1586	699.2	680.5	880.408	884.421	385.244	3841.38	1	2	Tier 3 one-reaction											0	14	197	0.1163	0.44	1.458	1.324	0.605	0.765	0.452	1.329	0.641	1.038	3.194	1.468	0.382	0.904	0.2153	0.703	0.806	0.598	0.603	0.537	1.725	0.999	0.1997	1.511	2.233	0.869	0.253
K-379	220.6	217.9	581.254	583.259	333.169	3809.07	1	1	Tier 3 one-reaction											0	2	105	0	0.805	3.154	1.008	1.114	1.018	1.182	0.727	0.776	0.545	0.784	1.074	0.397	1.073	2.315	0.72	1.504	0.645	0.592	0.924	0.547	0.981	2.013	1.095	0.886	0.853	2.43
K-952	398.3	390.1	499.198	501.202	251.113	3751.8	1	1	Tier 3 one-reaction											0	5	107	0	2.131	2.181	2.258	2.145	1.816	1.667	2.199	2.443	2.319	1.989	2.821	1.871	1.416	3.296	1.947	2.474	1.783	2.573	2.349	2.341	2.148	2.001	1.724	2.736	1.769	1.76
K-1505	609	594.6	653.282	655.287	405.196	3720.23	1	1	Tier 3 one-reaction											0	8	211	0	0.93	0.85	2.066	1.202	1.454	1.191	1.294	1.848	0.929	0.765	1.686	0.751	1.084	1.387	0.691	1.437	1.056	1.033	1.907	0.616	1.174	1.019	1.045	0.691	0.859	1.39
K-1384	540.4	527.2	619.198	621.206	371.113	3712.37	1	1	Tier 3 one-reaction											0	5	212	0	1.139	1.266	0.899	0.777	1.064	1.225	1.299	1.062	0.847	1.073	1.357	1.294	1.085	1.351	1.144	1.69	1.001	1.211	0.723	1.127	1.454	1.36	1.11	1.029	1.059	1.2
K-1416	556.3	542.8	625.152	627.158	377.067	3684.55	1	1	Tier 3 one-reaction											0	3	146	0	1.463	1.072	1.823	1.549	1.196	0.858	1.624	1.094	1.843	2.13	1.126	2.292	1.375	1.195	1.758	1.181	2.489	2.139	1.713	2.473	1.051	1.077	1.806	1.396	2.184	0.906
K-837	360.4	350.1	550.2	552.206	302.115	3616.88	1	1	Tier 3 one-reaction											0	8	194	0.0233	0.805	1.698	1.426	0.7	0.936	0.969	1.272	0.695	0.451	1.111	1.003	0.876	0.995	4.1	0.392	0.657	0.775	0.586	1.046	0.3518	0.525	1.996	1.687	0.749	0.527	2.148
K-729	327.5	321	511.16	513.165	263.075	3566.91	1	1	Tier 3 one-reaction											0	3	110	0	0.909	1.533	0.742	0.694	1.679	1.902	0.592	0.545	0.999	0.598	0.886	1.649	0.991	1.207	1.26	0.876	0.861	0.806	0.657	0.872	1.282	1.424	0.877	1.022	1.266	0.721
K-1203	485.2	474.4	615.166	619.176	120.003	286119	1	2	Tier 3 only two-reaction											0	0	5	0	2.016	0.329	1.894	0.852	1.895	0.347	2.366	0.676	2.299	2.726	0.875	2.645	1.627	0.304	2.802	0.739	2.697	1.867	1.073	3.449	0.932	0.412	1.823	2.059	1.818	0.281
K-1510	612.9	598.3	506.257	508.264	258.172	241841	1	1	Tier 3 only two-reaction											0	0	36	0	0.739	0.447	0.79	0.7	0.635	0.695	1.009	0.648	0.944	0.53	0.611	1.27	0.863	0.244	1.126	0.962	0.818	0.802	0.963	0.768	0.913	0.102	0.793	0.993	0.919	0.271
K-631	300.4	294.2	667.187	671.201	172.024	187820	1	2	Tier 3 only two-reaction											0	0	53	0	0.559	0.953	1.216	0.914	1.024	1.083	1.156	1.268	0.977	1.165	0.949	1.163	0.805	0.291	1.186	1.291	0.573	1.111	0.962	0.442	1.015	0.336	0.946	0.763	0.818	0.981
K-924	388.5	380.5	380.104	382.111	132.019	140627	1	1	Tier 3 only two-reaction											0	0	34	0	1.271	0.365	1.176	0.555	0.808	0.288	1.383	0.455	1.018	1.318	0.648	1.121	0.879	0.323	1.474	0.533	1.544	1.04	0.688	1.585	0.71	0.394	1.292	1.416	1.21	0.318
K-718	324.8	318.4	336.126	338.133	88.0412	129823	1	1	Tier 3 only two-reaction											0	0	4	0	0.785	0.471	1.191	0.845	0.932	0.418	1.799	0.847	1.272	1.033	0.885	0.999	1.699	0.175	1.163	0.937	0.781	1.374	1.242	0.741	0.806	0.202	1	0.958	0.855	0.291
K-1344	524	511.8	593.182	597.192	98.0189	95311.7	1	2	Tier 3 only two-reaction											0	0	24	0	2.135	0.494	1.45	0.944	1.781	0.503	2.62	0.821	2.479	2.972	0.983	2.894	1.792	0.457	2.74	0.835	2.317	2.008	1.128	3.496	1.091	0.557	1.818	2.021	1.982	0.398
K-131	137.3	138.8	450.13	452.137	202.045	54077.3	1	1	Tier 3 only two-reaction											0	0	17	0	0.829	1.539	1.148	1.036	1.127	1.348	0.882	1.339	0.832	0.798	1.033	1.086	1.003	1.437	0.968	1.148	0.742	0.944	1.029	0.75	0.979	1.583	0.94	0.863	0.887	1.561
K-1125	455.8	445.7	626.351	628.357	378.265	52104.1	1	1	Tier 3 only two-reaction											0	0	80	0	0.321	2.075	1.229	0.635	0.379	0.941	1.27	0.935	0.608	2.039	1.412	0.233	0.841	0.447	0.458	1.259	0.367	0.54	0.441	0.872	0.939	0.154	1.335	1.356	0.713	0.297
K-1069	437.4	427.9	626.351	628.357	378.266	49907.4	1	1	Tier 3 only two-reaction											0	0	62	0	0.281	2.091	1.134	0.67	0.339	1.06	1.116	0.884	0.6	2.092	1.406	0.257	0.89	0.511	0.477	1.335	0.367	0.534	0.43	0.901	0.924	0.16	1.285	1.601	0.704	0.344
K-1216	487	476.2	631.137	635.147	135.974	46082.2	1	2	Tier 3 only two-reaction											0	0	8	0	1.333	0.237	1.327	0.568	1.239	0.234	1.425	0.494	1.428	1.567	0.657	1.591	1.086	0.199	1.741	0.488	1.56	1.232	0.772	1.939	0.646	0.237	1.257	1.333	1.127	0.197
K-318	197.5	195.2	320.118	322.124	72.0323	45201.7	1	1	Tier 3 only two-reaction											0	0	199	0	0.788	0.66	0.725	0.876	0.495	0.497	0.725	0.971	0.39	0.639	0.697	0.329	1.011	0.626	0.259	0.66	0.817	0.376	1.057	0.464	0.371	0.361	0.497	0.438	0.417	0.6
K-1487	591.2	577.4	640.367	642.373	392.281	42262.4	1	1	Tier 3 only two-reaction											0	0	64	0	0.282	2.106	1.061	0.613	0.352	0.799	1.149	0.879	0.53	2.091	1.283	0.233	0.785	0.355	0.458	1.302	0.325	0.512	0.413	0.864	0.939	0.132	1.247	1.306	0.714	0.243
K-893	378.8	370.2	380.104	382.111	132.019	40201.6	1	1	Tier 3 only two-reaction											0	0	31	0	1.575	0.326	1.327	0.659	1.023	0.252	1.664	0.521	1.296	1.572	0.737	1.187	1.032	0.191	1.829	0.582	1.895	1.234	0.716	1.985	0.787	0.296	1.472	1.598	1.459	0.219
K-275	189.3	187.4	450.13	452.137	202.045	36101.2	1	1	Tier 3 only two-reaction											0	0	17	0	0.777	1.664	1.181	0.967	1.1	1.38	0.884	1.321	0.783	0.805	1.001	1.029	1.003	1.45	0.934	1.084	0.74	0.924	1.047	0.703	0.98	1.636	0.929	0.845	0.823	1.568
K-292	192.4	190.4	450.13	452.136	202.045	34645	1	1	Tier 3 only two-reaction											0	0	17	0	0.75	1.683	1.166	0.99	1.144	1.321	0.889	1.326	0.792	0.794	0.994	1.036	0.971	1.462	0.944	1.086	0.728	0.914	1.059	0.697	0.948	1.651	0.916	0.823	0.82	1.562
K-226	172.3	171.5	450.131	452.137	202.045	32590.3	1	1	Tier 3 only two-reaction											0	0	18	0	0.769	1.563	1.11	0.964	1.034	1.386	0.852	1.299	0.809	0.777	1.035	1.033	0.978	1.475	0.91	1.103	0.707	0.886	1.034	0.69	0.926	1.594	0.947	0.836	0.781	1.551
K-695	316.2	309.8	683.161	687.174	187.998	31946.9	1	2	Tier 3 only two-reaction											0	0	77	0	0.55	0.82	1.187	0.868	1.011	0.939	1.086	1.155	0.918	1.068	0.948	1.08	0.78	0.279	1.137	1.171	0.615	1.109	0.992	0.456	0.979	0.306	0.987	0.738	0.793	0.851
K-577	286.2	280.4	396.099	398.105	148.013	31851.9	1	1	Tier 3 only two-reaction											0	0	66	0	1.089	0.562	1.466	0.898	1.293	0.392	1.335	0.943	1.136	1.32	0.92	1.285	1.058	0.227	1.35	0.993	1.147	1.195	0.92	1.092	0.897	0.353	1.172	1.138	1.143	0.452
K-929	390.8	382.7	336.126	338.133	88.0412	31682.2	1	1	Tier 3 only two-reaction											0	0	4	0	1.038	0.576	0.909	0.891	0.824	0.455	0.719	1.197	0.931	1.201	0.706	1.04	0.808	0.148	0.782	0.766	0.883	0.648	0.957	0.909	0.828	0.124	0.76	0.609	1.102	0.543
K-183	158.1	157.7	332.093	334.099	84.0076	31013.7	1	1	Tier 3 only two-reaction											0	0	24	0	1.289	0.477	1.109	1.115	1.043	0.632	0.919	0.563	1.654	0.998	1.128	1.719	0.868	0.294	1.347	1.506	0.929	0.781	1.431	0.751	1.185	0.448	2.109	1.719	0.781	0.709
K-587	288.9	283	712.208	716.221	217.045	30669.7	1	2	Tier 3 only two-reaction											0	0	17	0	0.833	0.743	1.016	0.738	1.057	0.469	0.912	0.843	0.687	1.113	0.598	0.786	1.425	0.239	0.604	0.548	0.896	0.514	0.915	0.521	0.428	0.17	0.646	0.597	0.467	0.778
K-614	296.9	290.7	668.191	672.204	173.027	29177.7	1	2	Tier 3 only two-reaction											0	0	46	0	0.609	1.052	1.343	1.057	1.152	1.18	1.302	1.333	1.085	1.295	1.046	1.299	0.857	0.302	1.353	1.478	0.626	1.228	1.103	0.468	1.139	0.368	1.01	0.811	0.918	1.047
K-228	173.4	172.6	360.099	362.105	112.014	26272	1	1	Tier 3 only two-reaction											0	0	4	0	0.3	2.548	0.529	0.226	1.968	3.76	0.761	0.267	1.842	0.341	0.718	2.541	0.389	2.754	2.47	0.225	0.292	0.936	0.226	0.36	0.519	7.398	0.868	0.403	0.881	1.444
K-549	274.2	269.1	954.93	956.928	706.845	26165.9	1	1	Tier 3 only two-reaction											0	0	1	0	1.053	1.118	1.182	1.168	1.107	1.172	1.131	1.193	1.073	1.076	1.221	1.069	1.223	1.199	0.987	1.147	1.186	1.051	1.265	1.047	1.029	0.997	0.987	1.106	1.057	1.248
K-117	134.1	136	478.126	480.132	230.04	25777.9	1	1	Tier 3 only two-reaction											0	0	31	0	0.757	0.72	0.893	0.819	0.67	0.768	0.912	1.313	0.611	0.839	0.983	0.706	1.057	0.617	0.595	0.912	0.816	0.717	1.277	0.713	0.616	0.491	0.769	0.698	0.623	0.7
K-1372	529.9	517.3	544.049	546.055	295.964	25433.9	1	1	Tier 3 only two-reaction											0	0	23	0	0.727	0.491	0.609	0.588	0.529	0.555	0.55	0.531	0.564	0.647	0.661	0.578	0.851	0.616	0.588	0.554	0.582	0.529	0.646	0.659	0.617	0.667	0.604	0.63	0.615	0.466
K-105	129	131.6	464.145	466.153	216.06	24054.5	1	1	Tier 3 only two-reaction											0	0	13	0	0.672	1.36	0.87	0.881	0.638	1.17	0.801	1.17	0.588	0.798	0.959	0.631	0.839	1.183	0.625	0.977	0.613	0.729	0.951	0.534	0.608	1.226	0.614	0.722	0.57	1.32
K-847	364.9	354.8	649.197	653.21	154.034	23684.9	1	2	Tier 3 only two-reaction											0	0	6	0	0.983	0.422	0.504	0.845	0.322	0.44	0.537	0.729	0.248	0.407	0.985	0.153	0.902	0.461	0.152	0.59	1.493	0.372	1.653	0.566	0.531	0.222	0.48	0.563	0.425	0.367
K-179	157.1	156.7	374.115	376.121	126.029	23592.8	1	1	Tier 3 only two-reaction											0	0	10	0	0.886	2.622	1.541	0.82	0.909	0.963	0.822	1.116	0.585	1.526	0.912	0.751	0.718	3.883	0.567	0.549	0.611	0.879	0.904	0.696	0.505	3.57	1.369	0.53	0.809	3.054
K-653	303.6	297.3	683.161	687.174	187.998	23445.9	1	2	Tier 3 only two-reaction											0	0	77	0	0.538	0.929	1.192	0.893	0.972	1.067	1.107	1.294	0.958	1.081	0.941	1.177	0.819	0.289	1.181	1.184	0.573	1.138	1.017	0.445	1.029	0.343	1.01	0.729	0.777	0.901
K-254	183.3	181.9	364.121	366.128	116.036	23333.8	1	1	Tier 3 only two-reaction											0	0	7	0	0.69	1.632	1.121	1.271	0.36	1.291	0.863	2.053	0.288	0.745	1.46	0.357	0.841	0.225	0.35	1.963	0.488	0.955	1.191	0.434	1.406	0.513	0.64	0.845	0.808	1.361
K-158	147.9	148.2	450.129	452.135	202.044	22807.4	1	1	Tier 3 only two-reaction											0	0	17	0	0.865	1.614	1.171	1.094	1.151	1.396	0.916	1.317	0.866	0.838	1.094	1.1	1.062	1.43	1.005	1.201	0.834	0.997	1.187	0.732	0.99	1.559	1.006	0.887	0.941	1.607
K-16	88.1	92.9	647.16	651.171	151.997	20398.4	1	2	Tier 3 only two-reaction											0	0	90	0	1.419	0.831	1.15	1.691	0.929	1.018	1.274	1.108	1.407	1.224	1.369	1.31	1.41	1.035	1.114	1.495	1.742	1.289	1.279	1.902	1.323	0.941	1.156	1.862	1.717	0.814
K-495	258.9	254.8	449.135	451.142	201.05	19205	1	1	Tier 3 only two-reaction											0	0	20	0	0.597	2.852	1.499	0.785	0.655	1.25	1.758	0.797	0.746	0.958	0.687	0.883	0.518	2.912	0.759	0.621	0.387	1.239	0.737	0.53	0.309	3.7	1.103	0.505	0.453	1.85
K-181	157.5	157	450.13	452.137	202.044	18357.8	1	1	Tier 3 only two-reaction											0	0	17	0	0.828	1.598	1.113	0.976	1.064	1.409	0.874	1.275	0.728	0.83	1.065	1.032	1.017	1.466	0.939	1.159	0.768	0.924	1.07	0.715	0.928	1.679	0.919	0.852	0.824	1.625
K-313	194.8	192.6	385.13	387.137	137.045	17623.6	1	1	Tier 3 only two-reaction											0	0	8	0	0.847	0.759	0.857	1.097	0.659	1.092	0.912	1.113	0.814	0.815	1.16	0.772	1.01	0.958	0.71	0.923	0.894	0.897	1.196	0.83	1.012	0.812	0.836	0.795	0.897	0.708
K-1343	523.9	511.7	631.132	635.141	135.969	17361.9	1	2	Tier 3 only two-reaction											0	0	4	0	1.013	0.354	0.796	0.6	0.781	0.324	0.889	0.647	0.86	0.732	0.709	1.007	0.86	0.43	0.871	0.599	0.865	0.859	0.68	1.039	0.652	0.457	0.857	0.726	0.871	0.387
K-624	298.9	292.6	350.093	352.1	102.008	17273	1	1	Tier 3 only two-reaction											0	0	42	0	0.887	0.423	0.715	0.214	1.835	0.449	0.889	0.336	1.526	0.505	1.022	1.826	0.72	0.607	2.921	0.95	1.103	0.92	0.399	1.067	0.782	0.717	0.871	1.016	1.356	0.17
K-1099	444.1	434.4	593.161	597.175	97.998	16438.6	1	2	Tier 3 only two-reaction											0	0	1	0	0.617	0.88	0.6	0.78	0.455	0.8	0.658	1.358	0.264	0.684	0.822	0.212	0.859	0.833	0.223	0.833	0.823	0.462	1.134	0.373	0.466	0.687	0.557	0.38	0.352	1.047
K-1063	434.9	425.5	623.198	627.208	128.035	16150.7	1	2	Tier 3 only two-reaction											0	0	10	0	3.296	0.822	2.139	1.215	1.745	0.838	3.131	0.941	2.982	3.252	1.201	3.713	2.173	0.903	4.339	1.208	3.998	2.554	1.108	4.737	1.439	0.938	2.63	3.185	2.918	0.543
K-1358	527.1	514.7	615.159	619.168	119.995	15645.8	1	2	Tier 3 only two-reaction											0	0	19	0	2.141	0.474	1.979	0.946	1.911	0.471	2.219	0.801	2.145	2.408	1.023	2.526	1.709	0.447	2.601	0.806	2.4	1.883	1.087	3.301	1.039	0.529	1.738	2.021	1.834	0.373
K-732	329	322.6	348.127	350.131	100.041	15299.8	1	1	Tier 3 only two-reaction											0	0	1	0	0.849	0.851	1.508	0.731	0.707	0.564	1.153	1.075	0.803	1.113	0.892	0.802	1.117	0.929	0.941	1.208	1.093	1.019	1.018	1.191	0.63	0.383	1.001	0.986	1.459	0.623
K-1354	526.3	513.9	593.176	597.185	98.013	15205.2	1	2	Tier 3 only two-reaction											0	0	52	0	2.083	0.493	1.845	0.942	1.748	0.483	2.334	0.726	2.422	2.682	0.983	2.702	1.641	0.47	2.968	0.902	2.461	2.039	1.178	2.996	1.038	0.562	1.728	2.143	2.004	0.469
K-386	225.1	222.3	450.13	452.137	202.045	15157	1	1	Tier 3 only two-reaction											0	0	17	0	0.83	1.556	1.051	1.037	1.001	1.423	0.783	1.285	0.679	0.764	0.882	0.902	1.005	1.376	0.767	1.015	0.683	0.899	0.92	0.688	0.931	1.584	0.914	0.906	0.829	1.667
K-200	165.1	164.5	388.105	390.111	140.02	15082.9	1	1	Tier 3 only two-reaction											0	0	4	0	0.565	0.622	0.396	0.694	0.333	0.416	0.485	0.855	0.263	0.457	0.694	0.178	0.704	0.291	0.113	0.447	0.932	0.269	1.372	0.361	0.221	0.211	0.316	0.269	0.255	0.449
K-1267	503.6	492.6	453.119	455.125	205.034	14937.9	1	1	Tier 3 only two-reaction											0	0	58	0	1.131	1.016	1.233	1.166	1.028	1.025	0.863	1.205	1.062	0.994	0.973	0.968	1.194	1.307	1.086	1.066	0.977	0.983	1.279	1.179	1.127	1.061	1.043	1.377	1.136	1.236
K-350	208	205.5	450.13	452.137	202.045	14488.9	1	1	Tier 3 only two-reaction											0	0	17	0	0.798	1.689	1.179	1.016	1.183	1.41	0.948	1.297	0.872	0.809	1.121	1.037	1.059	1.446	0.973	1.147	0.749	0.975	1.092	0.801	1.051	1.64	0.947	0.862	0.828	1.666
K-581	288	282.1	450.13	452.137	202.045	14316	1	1	Tier 3 only two-reaction											0	0	18	0	0.856	1.225	1.049	1.109	1.029	1.261	0.946	1.491	0.781	0.735	1.069	0.867	1.053	1.179	0.747	1.075	0.786	0.854	1.185	0.678	1.119	1.321	0.934	0.75	0.692	1.254
K-1052	433	423.7	661.154	665.163	165.991	14057.8	1	2	Tier 3 only two-reaction											0	0	52	0	1.71	0.367	1.324	0.829	1.08	0.469	1.313	0.712	1.204	1.544	0.862	1.51	1.229	0.486	1.557	0.923	1.661	1.32	0.737	1.589	1.094	0.888	1.132	1.593	1.581	0.364
K-21	88.6	93.8	518.045	520.05	269.96	13806.8	1	1	Tier 3 only two-reaction											0	0	20	0	0.723	1.279	1.006	0.918	0.944	1.202	0.777	1.173	0.748	0.713	1.013	0.948	0.898	1.224	0.86	0.971	0.681	0.886	0.912	0.638	0.908	1.33	0.878	0.793	0.814	1.336
K-316	197.4	195.2	374.103	376.11	126.018	13474.7	1	1	Tier 3 only two-reaction											0	0	84	0	0.582	2.034	0.719	0.789	0.516	1.837	0.767	0.855	0.541	0.777	0.927	0.623	0.798	1.932	0.535	0.974	0.381	0.735	0.882	0.513	1.303	1.623	0.641	0.612	0.565	1.773
K-436	238.8	235.5	450.13	452.137	202.045	13420.9	1	1	Tier 3 only two-reaction											0	0	17	0	0.808	1.44	1.056	1.023	1.097	1.46	0.821	1.294	0.781	0.814	0.912	0.915	1.065	1.327	1.016	1.074	0.741	1	1.067	0.664	0.983	1.557	0.996	0.909	0.838	1.59
K-376	219.2	216.5	357.124	359.131	109.039	13083.5	1	1	Tier 3 only two-reaction											0	0	59	0	1.463	0.426	0.957	0.683	0.879	0.508	0.966	1.163	0.938	1.133	1.127	1.825	1.406	0.841	1.479	0.783	0.815	1.345	1.192	0.9	1.147	0.287	1.347	1.2	1.401	0.511
K-491	258.5	254.5	345.115	347.121	97.0293	12838.1	1	1	Tier 3 only two-reaction											0	0	29	0	0.95	0.521	1.361	0.984	1.027	0.401	1.302	0.97	1.146	1.274	0.88	1.204	0.999	0.329	1.305	1.13	1.12	1.13	1.01	1.065	1.039	0.423	0.983	1.156	1.145	0.491
K-48	103.4	109.1	436.083	438.089	187.998	12348.5	1	1	Tier 3 only two-reaction											0	0	78	0	0.667	0.394	0.978	0.884	0.984	0.537	0.917	0.782	1.223	1.069	0.631	1.376	0.854	0.281	1.354	0.853	0.845	0.908	0.92	0.745	0.916	0.174	0.783	0.879	0.882	0.402
K-897	379.9	371.5	745.11	747.116	497.024	12079.9	1	1	Tier 3 only two-reaction											0	0	59	0	0.442	0.762	0.562	0.746	0.462	0.767	0.657	0.829	0.779	0.579	1.041	0.4	0.486	0.75	0.508	0.6	0.419	0.571	0.548	0.695	0.682	0.884	0.498	0.416	0.7	0.829
K-1601	717.3	697.4	726.146	728.152	478.061	12024.3	1	1	Tier 3 only two-reaction											0	0	88	0	1.406	1.473	1.735	1.579	1.427	1.472	1.675	1.493	1.373	1.377	1.131	1.473	1.902	1.53	1.465	1.668	1.466	1.446	1.786	1.583	1.522	1.555	1.337	1.758	1.522	1.505
K-271	187.4	185.7	396.013	398.019	147.928	11515.2	1	1	Tier 3 only two-reaction											0	0	4	0	0.728	0.778	0.933	1.006	0.736	0.847	0.868	0.983	0.542	0.794	0.903	0.534	0.792	0.901	0.495	0.817	0.687	0.636	1.126	0.553	0.644	0.801	0.655	0.533	0.533	0.823
K-444	241.5	238.1	358.083	360.09	109.998	11323.7	1	1	Tier 3 only two-reaction											0	0	7	0	1.029	1.037	0.763	0.876	1.229	1.184	0.702	0.508	1.145	0.543	1.074	1.295	0.972	0.928	1.242	0.684	0.8	0.855	0.583	0.911	1.177	1.135	0.815	1.023	1.2	0.785
K-403	231.1	228	402.143	404.152	154.058	11274.3	1	1	Tier 3 only two-reaction											0	0	7	0.0233	2.033	1.215	2.179	2.268	1.499	1.99	3.5032	2.145	1.874	1.617	1.822	1.418	1.927	1.888	1.783	1.642	2.067	0.813	1.401	2.155	1.344	1.768	1.45	1.487	1.6	1.252
K-1301	511.4	499.9	531.118	533.125	283.033	11249	1	1	Tier 3 only two-reaction											0	0	62	0	0.769	0.868	0.936	0.969	0.749	0.926	0.798	0.906	0.813	0.761	0.861	0.804	0.906	0.969	0.746	0.91	0.809	0.755	0.918	0.786	0.841	0.821	0.737	0.881	0.769	0.819
K-1112	446.8	437	462.195	464.205	214.109	11238	1	1	Tier 3 only two-reaction											0	0	67	0	0.817	0.293	0.648	0.768	0.594	0.744	0.71	0.506	0.561	0.534	0.522	0.751	0.781	0.227	0.818	0.605	0.43	0.499	0.668	0.773	0.562	0.317	0.485	1.052	0.748	0.383
K-177	157	156.6	382.081	384.087	133.996	11223.1	1	1	Tier 3 only two-reaction											0	0	13	0	0.267	2.54	0.601	0.27	1.952	3.697	0.761	0.372	1.791	0.358	0.624	2.425	0.474	2.556	2.314	0.236	0.334	0.937	0.264	0.406	0.53	7.732	0.878	0.489	0.854	1.33
K-1448	572.6	559.2	626.35	628.357	378.265	11105.1	1	1	Tier 3 only two-reaction											0	0	78	0	0.361	1.149	1.013	0.954	0.474	1.009	1.089	1.067	0.663	1.806	1.44	0.294	1.028	0.52	0.559	1.235	0.445	0.531	0.58	0.881	1.006	0.145	1.066	1.299	0.788	0.241
K-786	346.1	338.2	424.094	426.1	176.009	10774.6	1	1	Tier 3 only two-reaction											0	0	89	0	0.995	0.374	1.13	0.677	1.021	0.35	1.387	0.604	0.844	1.263	0.72	1.103	1.263	0.145	0.936	0.752	1.11	0.792	1.205	0.848	0.679	0.199	0.909	0.89	0.745	0.167
K-712	323.9	317.5	364.121	366.128	116.036	10728	1	1	Tier 3 only two-reaction											0	0	7	0	0.644	1.012	1.29	1.058	1.024	0.927	1.021	1.358	0.819	1.014	0.948	0.948	0.945	0.654	1.068	1.095	0.708	0.977	1.203	0.677	0.935	0.526	1.011	0.739	0.936	0.822
K-1398	546	532.4	348.125	350.133	100.04	10715.3	1	1	Tier 3 only two-reaction											0	0	9	0	0.31	5.579	0.658	0.482	0.407	2.437	0.526	1.413	0.368	0.695	1.069	0.336	0.62	0.909	0.385	1.041	0.33	0.562	0.551	0.399	0.714	1.585	0.545	0.335	0.518	4.133
K-496	259	254.9	428.046	430.053	179.961	10667.4	1	1	Tier 3 only two-reaction											0	0	8	0	1.021	0.559	1.334	0.911	1.15	0.353	1.216	0.763	1.131	1.177	0.917	1.238	1.161	0.419	1.19	1.016	1.122	1.243	0.867	1.169	0.919	0.345	1.125	1.172	0.975	0.522
K-1382	539.6	526.4	546.064	548.07	297.979	10590.7	1	1	Tier 3 only two-reaction											0	0	32	0	0.542	0.592	0.743	0.839	0.394	0.772	0.54	0.757	0.63	0.726	0.577	0.616	0.609	0.573	0.773	0.772	0.648	0.819	0.776	0.409	0.775	0.575	0.489	0.52	0.736	0.746
K-649	302.9	296.6	785.269	789.282	290.106	10554.1	1	2	Tier 3 only two-reaction											0	0	108	0	0.679	0.998	1.333	1.072	1.123	1.055	1.163	1.234	1.098	1.148	1.003	1.302	0.958	0.348	1.344	1.385	0.628	1.256	1.158	0.528	1.098	0.399	1.042	0.859	0.911	0.961
K-582	288.2	282.3	335.063	337.07	86.9779	10444.1	1	1	Tier 3 only two-reaction											0	0	48	0	1.237	1.029	0.971	1.17	1.136	0.935	1.038	1.145	1.004	0.903	1.162	0.805	1.08	1.052	0.894	1.012	0.922	0.774	0.987	0.811	0.692	0.923	0.757	1.327	0.963	0.948
K-57	105.4	110.8	656.116	660.127	160.953	10108.7	1	2	Tier 3 only two-reaction											0	0	9	0	0.775	0.671	0.713	0.97	0.552	0.782	0.661	0.778	0.778	0.726	0.864	0.64	0.652	0.701	0.668	0.811	0.934	0.773	1.012	1.17	0.81	0.709	0.651	0.997	0.824	0.628
K-287	191.9	189.9	723.04	725.045	474.954	9988.87	1	1	Tier 3 only two-reaction											0	0	24	0	1.052	1.061	1.279	1.224	1.025	1.042	1.133	1.37	0.852	1.09	1.138	0.839	1.223	1.218	0.781	1.187	1.057	0.974	1.325	0.865	1.015	1.144	1.028	0.819	0.822	1.167
K-859	369.8	360.2	693.221	697.234	198.058	9931.21	1	2	Tier 3 only two-reaction											0	0	37	0	0.279	5.374	0.514	0.56	0.391	2.781	0.419	1.619	0.232	0.391	1.036	0.31	0.454	0.73	0.252	1.192	0.203	0.514	0.673	0.17	0.604	1.273	0.415	0.344	0.396	4.489
K-564	280.1	274.6	392.116	394.122	144.03	9926.87	1	1	Tier 3 only two-reaction											0	0	15	0	1.39	0.452	1.654	0.54	1.085	0.38	1.512	0.544	1.198	1.678	0.759	1.28	1.027	0.174	1.346	0.604	1.825	1.205	0.873	1.776	0.916	0.131	1.316	1.495	1.309	0.163
K-494	258.9	254.8	434.065	436.072	185.98	9891.28	1	1	Tier 3 only two-reaction											0	0	14	0	0.98	0.595	1.27	1.049	1.14	0.57	1.171	0.977	1.109	1.306	0.939	1.238	0.977	0.251	1.298	0.835	1.191	1.126	0.89	1.007	0.898	0.477	1.285	1.076	1.136	0.461
K-256	183.5	182.1	360.099	362.106	112.014	9747.61	1	1	Tier 3 only two-reaction											0	0	4	0	0.404	2.554	0.639	0.286	1.951	3.733	0.798	0.337	1.802	0.381	0.823	2.56	0.479	2.889	2.336	0.337	0.351	0.974	0.299	0.462	0.621	7.327	0.982	0.478	0.979	1.605
K-1607	722.8	702.5	531.282	533.289	283.197	9727.42	1	1	Tier 3 only two-reaction											0	0	48	0	0.812	1.031	0.999	1.191	1.023	0.892	0.927	1.007	0.935	0.904	1.037	1.187	1.163	1.278	0.997	1.155	1.057	1.001	1.069	0.937	1.065	0.933	0.933	1.014	1.025	1.121
K-1642	761.1	740	504.293	506.3	256.208	9634.78	1	1	Tier 3 only two-reaction											0	0	3	0	1.187	0.611	1.012	1.327	0.881	1.184	0.562	1.447	1.064	0.61	1.216	1.085	1.021	1.084	1.267	1.551	1.057	1.26	1.491	1.414	1.129	0.888	1.026	1.574	1.448	0.883
K-1552	664.1	647.9	640.367	642.373	392.282	9619.6	1	1	Tier 3 only two-reaction											0	0	64	0.0233	0.365	1.107	0.999	0.613	0.356	0.833	1.004	1.074	0.575	1.479	1.495	0.304	0.826	0.326	0.493	1.274	0.349	0.55	0.434	0.682	1.112	0.1401	0.99	1.529	0.929	0.177
K-1575	690	672	512.289	514.293	264.204	9589.72	1	1	Tier 3 only two-reaction											0	0	11	0	0.849	0.826	1.302	0.985	0.869	0.602	0.943	0.747	0.66	1.191	1.076	0.98	0.907	0.821	0.863	1.237	1.293	0.913	0.989	0.572	1.266	0.773	1.966	1.301	0.872	1.147
K-277	190	188.1	665.023	667.027	416.938	9289.92	1	1	Tier 3 only two-reaction											0	0	7	0	0.952	1.026	0.923	1.044	0.862	0.918	0.771	0.983	0.852	0.931	1.022	1.055	0.959	1.008	0.852	1.007	0.898	0.914	0.999	1.063	0.903	0.964	0.875	0.889	1.073	0.934
K-122	134.2	136.1	320.118	322.124	72.0323	9265.36	1	1	Tier 3 only two-reaction											0	0	199	0	1.196	0.793	0.788	1.108	0.695	0.882	0.732	1.331	0.466	0.638	0.995	0.589	1.755	0.496	0.341	1.016	0.918	0.619	1.244	0.54	0.503	0.621	0.598	0.83	0.514	1.024
K-551	274.5	269.4	388.119	390.126	140.034	9219.75	1	1	Tier 3 only two-reaction											0	0	185	0	0.891	1.319	0.759	0.862	0.871	1.636	0.987	0.981	0.858	1.006	1.302	0.781	0.881	1.043	0.746	1.195	0.823	0.826	1.224	0.721	1.05	1.136	0.725	0.939	0.734	0.814
K-546	273.3	268.3	368.104	370.111	120.018	9184.58	1	1	Tier 3 only two-reaction											0	0	8	0	0.981	0.691	0.883	1.086	0.708	1.071	0.876	0.886	0.979	0.99	0.89	1.196	0.814	0.828	0.629	1.082	0.675	0.595	1.069	0.874	1.168	0.671	0.631	0.809	0.997	0.619
K-765	338.9	331.9	403.109	405.115	155.024	9033.7	1	1	Tier 3 only two-reaction											0	0	14	0	0.8	1.15	0.873	1.17	0.669	0.965	0.922	1.182	0.89	1.059	1.155	0.91	1.123	1.387	0.944	0.979	0.832	1.038	1.151	0.936	0.884	0.992	1.025	1.142	0.988	0.815
K-673	311.8	305.4	637.176	641.19	142.013	8870.66	1	2	Tier 3 only two-reaction											0	0	64	0	0.551	0.332	0.561	0.77	0.445	0.482	0.6	0.772	0.443	0.822	0.78	0.273	1.026	1.368	1.021	0.638	0.765	0.546	1.025	0.449	0.423	0.592	0.438	0.445	0.3	0.382
K-155	146.5	146.9	446.099	448.108	198.014	8815.32	1	1	Tier 3 only two-reaction											0	0	26	0	0.746	1.043	0.795	0.739	0.562	0.858	0.846	0.757	0.799	0.715	0.936	0.842	0.758	0.843	0.769	0.845	0.678	0.893	0.758	0.835	0.768	0.947	0.715	0.797	0.968	0.764
K-908	383.5	375.5	589.209	593.223	94.0461	8808.83	1	2	Tier 3 only two-reaction											0	0	34	0	0.619	0.923	0.638	0.585	0.5	0.849	0.632	0.856	0.304	0.802	0.817	0.292	0.666	0.742	0.262	0.545	0.632	0.473	0.93	0.355	0.341	0.725	0.442	0.246	0.287	0.761
K-420	234.7	231.5	396.039	398.045	147.954	8453.48	1	1	Tier 3 only two-reaction											0	0	4	0	0.957	1.076	0.868	1.029	1.125	1.112	0.744	0.644	1.235	0.597	1	1.347	0.952	1.11	1.288	0.758	0.944	0.955	0.732	0.91	1.391	1.175	0.978	1.069	1.278	0.823
K-548	274	268.9	450.13	452.137	202.045	8431.96	1	1	Tier 3 only two-reaction											0	0	17	0	0.724	1.622	1.098	0.989	1.1	1.336	0.875	1.282	0.811	0.761	1.065	0.95	0.959	1.357	0.904	1.103	0.823	0.976	0.984	0.744	1.027	1.599	0.99	0.871	0.818	1.57
K-459	247.1	243.5	450.13	452.137	202.045	8338.14	1	1	Tier 3 only two-reaction											0	0	18	0	0.811	1.601	1.071	1.101	1.171	1.417	0.876	1.289	0.796	0.778	0.911	0.897	1.071	1.371	0.983	1.167	0.781	0.971	1.138	0.668	0.965	1.717	0.975	0.841	0.843	1.498
K-56	105.3	110.8	654.11	656.116	406.025	8210.88	1	1	Tier 3 only two-reaction											0	0	48	0	0.831	1.232	1.077	0.94	1.236	1.089	0.902	1.454	0.855	0.76	1.037	1.121	1.208	1.285	0.956	1.094	0.837	0.818	0.932	0.902	0.953	1.289	0.909	0.85	1.089	1.309
K-1573	688.6	670.6	512.282	514.292	264.197	8131.82	1	1	Tier 3 only two-reaction											0	0	10	0.0233	1.636	1.225	1.502	0.777	0.953	0.592	0.685	0.672	1.018	0.92	1.179	0.607	1.141	0.598	0.972	1.118	1.323	1.018	1.604	0.526	1.485	0.32	2.175	1.273	0.777	0.874
K-1202	485.2	474.4	585.278	587.28	337.193	8036.64	1	1	Tier 3 only two-reaction											0	0	54	0	0.482	0.706	0.726	0.79	0.703	0.615	0.533	0.837	0.566	0.516	0.621	0.83	0.653	0.732	0.69	0.695	0.624	0.93	0.634	0.704	0.736	0.627	0.65	0.512	0.624	0.609
K-680	313.5	307.1	382.119	384.128	134.034	7968.9	1	1	Tier 3 only two-reaction											0	0	14	0.0465	1.027	0.839	0.952	1.103	0.836	1.3483	0.722	0.921	0.818	0.814	1.02	0.599	0.917	1.047	0.787	0.874	0.924	0.959	1.001	0.719	0.861	0.823	0.941	0.753	1.081	0.835
K-1081	442.6	432.9	639.128	641.132	391.043	7926.3	1	1	Tier 3 only two-reaction											0	0	107	0	0.68	0.867	1.235	1.127	1.148	0.797	0.804	1.509	0.832	0.831	1.246	0.774	0.885	0.886	0.87	1.068	1.079	0.949	1.511	0.792	0.762	0.888	0.903	0.985	0.979	1.081
K-633	300.6	294.3	685.162	689.173	189.999	7857.13	1	2	Tier 3 only two-reaction											0	0	12	0	0.675	0.984	1.082	0.936	0.846	0.91	1.041	1.327	0.859	1.018	0.879	1.215	0.832	0.407	1.005	1.181	0.63	0.921	0.966	0.753	1.027	0.434	0.818	0.667	0.914	0.783
K-94	123	126.3	380.116	382.121	132.03	7845.32	1	1	Tier 3 only two-reaction											0	0	10	0	0.805	0.723	0.993	1.124	0.615	0.95	0.849	1.227	0.782	0.745	1.156	0.931	1.152	0.982	1.066	0.88	0.817	0.686	1.12	0.859	0.874	0.729	0.981	0.959	0.904	0.753
K-1456	575.1	561.7	405.163	407.17	157.078	7804.9	1	1	Tier 3 only two-reaction											0	0	14	0	0.814	0.713	1.378	1.063	0.926	0.576	0.778	1.509	0.697	0.992	1.014	0.646	1.144	0.468	0.702	1.091	1.063	0.854	1.448	0.821	0.726	0.508	0.853	0.961	1.063	1.009
K-253	183.2	181.8	446.147	448.153	198.062	7759.56	1	1	Tier 3 only two-reaction											0	0	5	0	0.839	0.946	0.838	0.651	0.742	1.251	0.871	0.819	0.806	0.919	1.012	0.537	0.809	1.138	0.632	0.685	0.611	0.62	0.86	0.389	0.889	0.794	0.562	0.552	0.547	0.636
K-1268	504	493	593.176	597.185	98.0126	7723.03	1	2	Tier 3 only two-reaction											0	0	152	0	2.045	0.472	1.784	0.892	1.74	0.478	2.351	0.758	2.384	2.439	1.098	2.556	1.682	0.484	2.655	0.868	2.457	1.766	1.151	3.042	1.022	0.624	1.613	2.064	1.941	0.374
K-648	302.9	296.6	646.208	650.221	151.044	7638.58	1	2	Tier 3 only two-reaction											0	0	21	0	0.724	1.089	1.325	0.997	1.222	1.197	1.317	1.352	1.189	1.177	1.02	1.408	0.872	0.463	1.289	1.332	0.743	1.196	1.078	0.495	1.281	0.45	1.02	0.936	0.946	0.971
K-20	88.6	93.8	491.157	493.164	243.072	7556.42	1	1	Tier 3 only two-reaction											0	0	20	0	0.973	0.916	0.972	0.984	0.82	1.323	1.277	0.988	1.267	0.893	1.41	1.233	0.915	1.401	1.076	0.917	0.8	1.097	0.898	0.812	0.764	1.036	1.255	0.846	0.853	1.228
K-171	155.7	155.3	483.127	485.132	235.041	7550.76	1	1	Tier 3 only two-reaction											0	0	25	0	1.303	0.447	1.422	0.737	1.048	0.265	1.191	0.476	1.489	1.479	0.938	2.296	1.204	0.482	1.685	0.83	1.753	1.337	0.781	1.761	1.031	0.437	1.25	1.503	1.299	0.31
K-451	243	239.5	394.131	396.137	146.046	7330.64	1	1	Tier 3 only two-reaction											0	0	10	0	1.255	1.108	1.114	1.053	1.074	0.979	1.085	1.134	0.969	0.89	1.065	1.056	1.019	0.99	0.985	1.213	0.916	1.096	1.176	1.221	1.021	1.028	0.956	1.135	1.236	1.039
K-295	192.7	190.6	380	382.006	131.915	7272.1	1	1	Tier 3 only two-reaction											0	0	1	0	0.745	0.96	0.83	0.927	0.746	0.82	0.902	0.975	0.697	0.802	0.922	0.765	0.867	0.844	0.515	0.722	0.775	0.568	1.022	0.665	0.72	0.82	0.69	0.686	0.694	0.76
K-76	116	120.1	492.152	494.158	244.067	7244.51	1	1	Tier 3 only two-reaction											0	0	23	0	0.574	0.693	0.829	0.941	0.546	0.759	0.713	1.074	0.437	0.61	0.889	0.742	0.91	0.73	0.553	0.715	0.571	0.674	0.876	0.577	0.654	0.783	0.587	0.599	0.577	0.71
K-129	136.6	138.2	420.11	422.116	172.025	7193.81	1	1	Tier 3 only two-reaction											0	0	21	0	0.838	0.629	1.261	1.133	1.112	0.926	0.999	0.961	1.41	1.232	0.76	1.504	1.073	0.458	1.439	1.084	1.088	1.075	1.093	0.865	1.165	0.426	0.872	1.036	1.024	0.567
K-700	320.5	314.1	396.099	398.106	148.013	7175.06	1	1	Tier 3 only two-reaction											0	0	38	0	0.96	0.456	1.32	0.898	0.997	0.321	1.304	0.868	1.206	1.237	0.862	1.159	0.977	0.452	1.326	0.908	1.197	1.133	0.882	1.115	0.877	0.357	1.154	1.202	0.996	0.542
K-224	171.3	170.6	391.076	393.082	142.991	7156.56	1	1	Tier 3 only two-reaction											0	0	6	0	0.868	0.927	1.461	1.183	0.884	0.932	0.63	1.244	0.966	0.871	1.283	1.009	1.044	1.191	0.805	1.172	0.916	1.11	0.917	1.307	1.173	0.809	0.763	0.98	0.84	0.941
K-90	122.2	125.6	456.087	458.094	208.002	7070.46	1	1	Tier 3 only two-reaction											0	0	32	0	0.472	0.865	0.757	0.595	0.732	0.951	0.572	0.875	0.507	0.523	0.794	0.76	0.66	1.026	0.659	0.689	0.478	0.623	0.667	0.394	0.529	1.05	0.604	0.498	0.55	1.051
K-646	301.9	295.6	336.126	338.133	88.0411	7046.67	1	1	Tier 3 only two-reaction											0	0	4	0	0.927	0.526	0.877	1.196	0.927	0.614	0.983	0.844	1.178	1.047	1.014	1.422	1.183	0.359	0.939	1.121	1.036	0.836	1.044	1	0.856	0.366	0.936	1.091	1.254	0.43
K-867	371	361.5	512.288	514.291	264.203	7020.71	1	1	Tier 3 only two-reaction											0	0	9	0	0.603	0.826	1.034	0.796	0.412	0.728	1.087	0.531	0.711	0.667	1.597	1.553	0.717	1.422	0.711	0.776	1.04	0.836	0.609	1.366	1.083	0.833	1.168	0.641	0.642	0.632
K-1635	746.4	725.3	540.321	542.327	292.236	6982.95	1	1	Tier 3 only two-reaction											0	0	5	0	1.073	0.976	1.264	1.022	1.063	0.61	1.168	0.886	1.116	0.871	0.911	1.237	1.12	1.723	0.717	1.055	0.949	0.83	1.111	0.752	1.024	0.831	1.388	0.964	0.614	1.259
K-677	312.9	306.5	685.162	689.172	189.999	6976.43	1	2	Tier 3 only two-reaction											0	0	3	0	0.921	1.074	1.164	1.376	1.255	1.128	1.367	1.367	1.331	1.254	1.089	1.427	1.218	0.591	1.28	1.373	0.91	1.255	1.209	0.942	1.136	0.648	1.113	0.966	1.238	0.947
K-726	327.1	320.6	394.081	396.088	145.995	6962.4	1	1	Tier 3 only two-reaction											0	0	16	0	0.773	1.344	0.708	0.831	1.344	1.401	0.674	0.644	1.577	0.545	1.319	1.95	0.688	1.081	1.348	0.646	0.972	0.845	0.362	0.961	1.423	1.27	0.791	1.118	0.952	0.652
K-428	235.9	232.6	438.121	440.128	190.036	6952.07	1	1	Tier 3 only two-reaction											0	0	12	0	1.189	0.875	1.254	1.092	1.021	0.408	1.164	0.599	0.985	1.246	0.849	1.141	0.722	0.295	1.039	0.631	1.682	0.871	0.875	1.278	1.278	0.717	1.097	0.988	1.281	0.664
K-452	243.8	240.3	463.125	465.132	215.04	6946.37	1	1	Tier 3 only two-reaction											0	0	25	0	0.716	0.644	0.597	0.82	0.639	0.798	0.527	0.82	0.822	0.516	0.652	1.196	0.784	0.358	0.609	0.91	0.823	0.592	0.745	0.872	0.544	0.663	0.641	0.852	0.661	0.75
K-967	402	393.8	342.088	344.095	94.0032	6898.93	1	1	Tier 3 only two-reaction											0	0	1	0	1.031	0.587	0.737	0.635	0.428	0.396	0.819	0.671	0.381	1.142	0.882	0.389	0.984	0.578	0.344	0.449	2.205	0.606	1.403	1.146	0.291	0.2	0.825	0.624	0.421	0.402
K-1612	727.5	706.9	540.312	542.318	292.226	6874.92	1	1	Tier 3 only two-reaction											0	0	18	0	1.441	0.513	1.874	0.932	0.816	0.548	0.829	0.633	1.251	1.192	1.019	0.799	1.214	0.481	0.971	1.246	1.257	1.155	1.676	0.563	1.424	0.26	1.608	1.213	0.896	0.722
K-543	272	267	402.055	404.062	153.97	6862.57	1	1	Tier 3 only two-reaction											0	0	5	0	0.649	0.372	0.797	0.485	0.791	0.408	0.648	0.671	1.138	0.752	0.589	0.787	0.51	0.427	0.815	0.701	0.845	0.611	0.742	0.914	0.705	0.367	0.869	0.779	0.74	0.372
K-1028	424.7	415.7	456.057	458.063	207.971	6848.67	1	1	Tier 3 only two-reaction											0	0	18	0	0.717	0.289	0.552	0.571	0.545	0.284	0.385	0.514	0.396	0.476	0.411	0.323	0.64	0.264	0.468	0.521	1.085	0.465	0.777	0.504	0.659	0.17	0.295	0.499	0.341	0.268
K-981	406.2	397.9	629.153	633.163	133.99	6781.18	1	2	Tier 3 only two-reaction											0	0	7	0.2326	0.858	0.7929	1.284	0.503	0.812	0.3343	1.254	0.557	0.766	1.441	0.544	0.596	1.635	0.3489	1.032	0.557	1.644	1.093	1.064	1.527	0.401	0.3236	1.069	1.065	0.509	0.3275
K-1643	764.3	743.1	545.298	547.305	297.213	6779.78	1	1	Tier 3 only two-reaction											0	0	51	0.0465	1.391	0.937	0.899	1.263	0.799	1.173	1.01	1.06	0.808	0.743	0.721	1.597	1.409	1.058	1.209	1.062	0.868	0.998	1.096	0.6442	0.791	0.984	0.858	1.206	1.047	1.139
K-1479	587.6	573.9	655.241	659.254	160.078	6755.16	1	2	Tier 3 only two-reaction											0	0	22	0	0.509	0.961	0.79	0.94	0.44	1.186	1.086	0.849	0.735	1.233	0.846	0.594	0.918	0.689	1.096	1.338	0.664	0.77	0.946	0.641	1.165	0.693	0.719	0.674	0.628	0.967
K-163	150.4	150.4	311.13	313.137	63.0452	6686.23	1	1	Tier 3 only two-reaction											0	0	4	0	0.577	1.106	0.707	0.568	0.419	0.738	0.781	0.833	0.399	1.488	0.668	0.367	0.658	1.023	0.289	0.591	0.602	0.753	0.953	0.362	0.374	1.244	0.647	0.532	0.328	0.892
K-236	177.7	176.7	418.094	420.102	170.009	6622.81	1	1	Tier 3 only two-reaction											0	0	85	0	0.582	0.961	1.239	0.817	0.855	0.928	0.902	0.895	0.924	1.339	0.623	1.097	0.982	0.527	1.097	0.929	0.769	0.785	0.929	1.013	0.807	1.177	0.748	0.915	0.84	0.568
K-1364	528.3	515.8	625.214	629.229	130.051	6522.17	1	2	Tier 3 only two-reaction											0	0	4	0	0.821	0.998	0.779	0.935	1.001	0.867	0.752	1.185	0.917	0.456	1.256	0.673	1.245	0.751	0.929	1.114	1.04	0.682	1.077	1.305	1.1	0.773	1.071	0.852	0.822	0.899
K-193	160.7	160.2	561.15	565.16	65.9865	6488.28	1	2	Tier 3 only two-reaction											0	0	100	0.1163	1.637	0.95	0.997	0.709	0.782	1.165	0.943	0.843	0.3815	1.465	1.159	0.777	1.224	0.818	0.472	0.4521	1.602	0.593	0.68	1.838	1.494	0.817	0.441	0.705	1.2304	1.1867
K-1342	523.8	511.6	328.1	330.107	80.0151	6443.76	1	1	Tier 3 only two-reaction											0	0	1	0.1395	1.082	0.315	1.006	0.559	1.479	0.1482	1.267	0.568	1.464	1.7	0.656	1.385	0.891	0.339	1.509	0.844	1.366	1.086	0.836	1.732	0.674	0.1435	1.148	1.28	1.008	0.8474
K-1180	479.2	468.5	371.158	373.164	123.073	6411.25	1	1	Tier 3 only two-reaction											0	0	23	0	0.829	0.81	0.872	1.048	0.746	1.052	0.854	0.941	0.731	0.705	1.514	1.045	0.998	0.916	0.991	0.783	0.917	0.935	1.198	1.081	0.934	0.976	0.922	1.019	0.825	1.006
K-100	127.4	130.2	345.099	347.106	97.0138	6409.41	1	1	Tier 3 only two-reaction											0	0	1	0	0.981	0.353	0.626	0.614	0.636	0.598	0.876	0.471	0.882	0.887	0.636	0.635	0.785	0.278	0.613	0.546	1.512	0.555	1.14	0.951	0.415	0.303	0.564	0.705	0.478	0.281
K-798	350.8	342.1	685.161	689.172	189.998	6329.89	1	2	Tier 3 only two-reaction											0	0	16	0	0.682	1.082	1.093	1.011	1.006	0.978	1.09	1.001	0.752	1	0.839	0.949	0.999	0.46	1.326	1.025	0.704	0.956	0.976	0.676	0.969	0.592	0.805	0.839	0.875	0.826
K-1187	480	469.4	488.21	490.218	240.125	6229.34	1	1	Tier 3 only two-reaction											0	0	40	0	0.782	0.587	0.839	0.842	0.704	0.838	1.074	0.664	0.874	0.664	0.646	1.201	0.878	0.279	0.999	0.809	0.74	0.98	0.957	0.575	1.012	0.254	0.995	0.983	1.264	0.428
K-198	164.8	164.2	404.212	406.218	156.126	6155.11	1	1	Tier 3 only two-reaction											0	0	88	0	1.155	1.191	0.763	1.174	0.929	1.028	1.037	1.243	0.762	0.64	1.002	1.005	0.947	1.195	0.891	1.444	1.097	1.269	0.922	1.043	1.169	0.957	0.981	1.247	1.163	0.737
K-737	330.5	324.1	523.079	525.086	274.994	6052.09	1	1	Tier 3 only two-reaction											0	0	49	0	0.643	0.879	0.916	0.958	0.852	0.754	0.857	0.916	1.079	0.657	1.054	0.968	1.023	1.242	0.974	0.801	0.777	0.808	1.205	0.994	0.877	1.019	0.854	1.104	1.121	0.855
K-1318	515.5	503.8	538.319	540.328	290.234	5935.12	1	1	Tier 3 only two-reaction											0	0	35	0	0.915	1.094	1.022	1.171	1.025	1.034	0.904	1.073	0.819	0.761	1.003	0.99	0.913	1.146	0.892	1.066	0.922	0.752	0.895	1.182	0.886	0.97	0.932	0.873	1.247	0.947
K-997	413.2	404.8	857.473	861.486	362.31	5927.9	1	2	Tier 3 only two-reaction											0	0	11	0	1.509	1.213	1.586	2.401	1.651	1.567	1.192	1.536	1.139	1.294	1.745	1.219	1.497	1.514	1.294	1.259	2.691	1.149	1.74	1.556	2.782	1.509	1.195	2.557	1.314	1.352
K-691	315.4	309	500.218	502.225	252.133	5802.64	1	1	Tier 3 only two-reaction											0	0	136	0	1.053	1.339	1.209	1.102	0.897	0.996	1.004	1.292	1.123	0.823	1.152	1.144	1.247	1.071	1.101	1.086	1.174	1.042	1.089	1.113	1.218	1.136	1.289	1.117	1.31	1.143
K-397	229	226	431.136	433.142	183.051	5793.59	1	1	Tier 3 only two-reaction											0	0	7	0	1.553	1.366	0.879	1.218	1.241	1.393	1.417	1.301	1.022	1.035	1.157	0.737	1.393	1.467	0.886	1.219	1.165	1.06	1.35	0.826	1.365	0.975	1.091	1.212	1.025	0.866
K-992	411.1	402.7	336.126	338.133	88.041	5765.3	1	1	Tier 3 only two-reaction											0	0	4	0.0233	0.839	0.775	0.991	0.824	0.952	0.521	0.873	0.655	1.169	1.132	0.78	1.475	0.884	0.289	0.906	0.975	0.816	0.922	0.851	0.786	0.955	0.506	0.898	0.964	0.948	0.706
K-965	401.8	393.5	588.333	590.341	340.248	5666.45	1	1	Tier 3 only two-reaction											0	0	13	0	1.099	0.937	0.954	0.984	0.884	1.205	1.396	1.163	1.003	0.912	1.13	1.178	1.102	1.025	0.91	0.971	0.975	0.977	1.06	1.056	0.865	1.266	0.881	1.053	1.115	0.912
K-1576	690	672	490.302	492.309	242.217	5644.38	1	1	Tier 3 only two-reaction											0	0	20	0	1.468	0.56	1.206	0.924	0.793	0.526	0.74	0.761	1.037	0.748	1.367	0.636	0.827	0.277	0.873	1.361	1.111	1.005	1.455	0.575	1.405	0.309	2.008	1.386	0.739	0.858
K-1567	683.9	666.3	490.299	492.305	242.213	5527.27	1	1	Tier 3 only two-reaction											0	0	1	0	1.59	0.618	1.214	0.842	0.828	0.363	0.798	0.618	1.23	0.841	1.361	0.683	0.982	0.512	0.937	1.321	1.035	1.06	1.353	0.66	1.377	0.26	1.97	1.427	0.801	0.776
K-112	132.4	134.6	375.183	377.192	127.098	5460.13	1	1	Tier 3 only two-reaction											0	0	4	0	1.122	0.932	1.121	1.172	1.048	1.129	1.126	1.358	1.159	0.826	1.044	0.979	1.465	0.978	1.137	1.109	1.125	0.953	1.258	1.495	0.966	1.193	1.204	1.135	1.095	0.939
K-445	241.8	238.4	368.092	370.099	120.007	5357.67	1	1	Tier 3 only two-reaction											0	0	57	0.1163	0.975	0.305	1.475	1.042	1.104	0.465	1.549	0.942	1.002	1.827	0.855	1.236	0.929	0.1849	1.289	1.414	1.002	1.489	1.218	0.855	1.34	0.6751	1.176	1.16	1.17	0.284
K-146	142.6	143.5	398.125	400.134	150.04	5342.12	1	1	Tier 3 only two-reaction											0	0	11	0	0.907	0.632	1.218	0.995	1.1	0.812	1.224	1.049	1.505	1.07	0.851	1.511	1.057	0.487	1.352	1.176	1.042	1.043	1.119	0.941	1.217	0.442	0.958	1.053	1.039	0.575
K-137	139.5	140.8	492.14	494.147	244.055	5274.29	1	1	Tier 3 only two-reaction											0	0	43	0.0233	0.655	1.756	0.75	0.588	0.578	1.126	0.633	1.869	0.962	0.792	0.861	0.915	0.872	0.885	1.3571	0.659	0.725	0.717	0.841	0.611	0.665	0.914	0.709	0.558	0.856	1.001
K-64	108.2	113.3	630.106	632.113	382.021	5233.34	1	1	Tier 3 only two-reaction											0	0	63	0	0.82	0.531	1.155	0.949	0.968	0.64	1.12	0.783	1.288	1.046	0.738	1.342	0.847	0.34	1.265	1.008	0.765	1.054	0.863	0.863	0.904	0.373	0.867	0.869	1.005	0.566
K-38	97.1	103.6	496.124	498.129	248.038	5151.79	1	1	Tier 3 only two-reaction											0	0	30	0	0.812	1.373	1.033	1.001	0.966	1.201	0.795	1.088	0.864	0.781	0.887	1.012	0.968	1.371	0.949	1.211	0.728	0.795	1.048	0.74	0.896	1.396	0.935	0.927	0.894	1.489
K-920	387.5	379.5	507.327	509.334	259.242	5110.72	1	1	Tier 3 only two-reaction											0	0	21	0	1.762	1.748	1.71	2.168	1.224	2.54	1.653	2.069	2.03	1.572	1.685	1.724	2.273	1.641	1.886	2.777	1.664	2.039	1.296	1.49	1.919	1.924	1.553	1.808	2.004	1.53
K-1560	679	661.8	512.28	514.287	264.195	5087.73	1	1	Tier 3 only two-reaction											0	0	18	0	1.604	0.499	1.592	0.808	0.932	0.516	0.742	0.411	1.171	0.889	1.175	0.618	1.197	0.681	0.764	1.412	1.201	0.947	1.502	0.41	1.527	0.27	2.297	1.25	0.585	0.532
K-1378	536.3	523.3	506.257	508.263	258.172	5055.08	1	1	Tier 3 only two-reaction											0	0	58	0.0233	0.895	0.578	1.171	0.784	0.674	1.1	1.089	0.75	1.109	0.82	0.965	1.352	1.242	1.065	1.383	1.089	1.092	0.985	1.178	0.907	1.026	0.2874	1.045	1.309	0.945	0.384
K-1405	549.7	536.1	613.156	617.168	117.993	4997.5	1	2	Tier 3 only two-reaction											0	0	44	0.1395	1.434	0.452	1.526	0.538	1.49	0.1988	1.64	0.615	1.717	1.945	0.645	1.578	1.109	0.2075	1.836	0.559	2.018	1.345	0.851	2.273	0.705	0.2892	1.391	1.232	1.243	0.198
K-1122	454.4	444.4	559.113	561.12	311.028	4988.48	1	1	Tier 3 only two-reaction											0	0	38	0	0.856	0.966	0.734	1.134	0.754	0.948	0.682	1.053	1.079	0.722	0.791	0.758	1.021	1.163	0.651	0.915	0.824	1.004	0.915	1.085	1.166	0.768	0.726	0.998	1.01	0.963
K-426	235.1	231.9	486.125	488.132	238.04	4985.42	1	1	Tier 3 only two-reaction											0	0	79	0	0.804	1.236	1.143	0.904	0.672	1.081	1.146	1.08	0.532	0.95	1.167	0.594	1.098	1.415	0.616	0.621	0.782	0.792	1.012	0.471	0.747	1.016	0.794	0.76	0.712	1.529
K-1390	542.1	528.7	583.204	587.217	88.0411	4964.46	1	2	Tier 3 only two-reaction											0	0	4	0	0.981	1.19	0.709	1.088	0.958	1.078	0.97	1.028	0.638	0.933	0.83	0.718	0.811	1.158	0.651	1.28	0.786	1.045	0.85	0.727	1.061	0.798	0.945	0.825	1.057	0.603
K-604	293.3	287.2	394.13	396.138	146.045	4950.68	1	1	Tier 3 only two-reaction											0	0	22	0	0.883	0.981	1.18	0.785	0.944	0.872	1.044	1.154	1.012	1.444	0.986	1.03	0.581	1.061	1.207	1.002	1.308	1.07	1.175	0.849	0.946	0.968	1.276	1.067	1.437	0.959
K-240	178.3	177.2	398.124	400.132	150.039	4939.68	1	1	Tier 3 only two-reaction											0	0	4	0	1.346	1.297	1.476	1.568	1.235	1.459	1.124	1.861	1.306	1.283	1.678	1.388	1.68	1.528	1.123	1.44	1.296	1.098	1.442	1.315	1.313	1.14	1.255	1.29	1.255	1.166
K-1598	715.7	695.9	502.277	504.283	254.192	4915.26	1	1	Tier 3 only two-reaction											0	0	2	0	0.837	0.76	0.819	0.881	0.706	0.982	0.852	0.926	0.792	0.695	0.996	1.025	0.656	0.844	0.81	1.017	0.74	0.802	0.698	0.824	0.954	0.74	0.786	0.69	0.823	0.625
K-1623	736.9	715.7	518.33	520.336	270.245	4913.78	1	1	Tier 3 only two-reaction											0	0	14	0	1.213	0.597	1.697	1.067	0.801	0.725	0.898	0.733	1.201	1.317	1.115	0.814	1.279	0.628	0.891	1.427	1.315	1.107	1.27	0.598	1.306	0.674	1.605	1.222	0.943	0.941
K-880	375	365.9	582.281	586.29	87.1176	4887.95	1	2	Tier 3 only two-reaction											0	0	8	0	1.595	1.538	1.802	1.536	1.646	1.514	1.539	1.67	1.678	1.25	1.741	1.917	1.919	1.08	1.478	1.912	2.318	1.724	1.58	1.541	1.696	1.715	1.727	2.123	1.582	2.029
K-506	259.5	255.4	442.102	444.108	194.017	4849.33	1	1	Tier 3 only two-reaction											0	0	20	0	0.93	0.645	1.352	0.82	1.084	0.517	1.152	0.928	1.045	1.037	0.811	1.03	0.987	0.404	1.051	1.124	0.998	0.907	0.947	0.966	0.887	0.372	1.148	1.151	0.912	0.557
K-1296	508.9	497.6	278.085	280.091	29.9995	4836.61	1	1	Tier 3 only two-reaction											0	0	1	0.0465	1.658	0.353	0.446	0.701	0.897	0.672	0.675	0.475	0.54	0.781	0.503	0.38	1.065	0.463	0.222	0.2056	1.436	0.196	0.676	0.607	0.647	0.682	0.584	0.303	0.196	1.187
K-58	106.1	111.5	870.122	872.129	622.037	4827.62	1	1	Tier 3 only two-reaction											0	0	34	0	0.859	1.301	1.16	0.967	0.995	1.103	0.863	1.284	0.991	0.918	1.276	0.774	1.107	1.317	0.844	1.163	0.741	0.809	0.961	0.737	1.148	1.122	0.991	0.842	0.846	1.218
K-468	251	247.3	684.224	688.237	189.061	4823.66	1	2	Tier 3 only two-reaction											0	0	8	0	1.169	1.077	0.989	1.38	0.894	0.858	0.99	1.001	0.79	1.023	0.963	0.763	1.19	1.261	0.881	0.801	0.794	0.931	1.123	0.727	0.827	0.795	0.644	0.811	0.719	1.037
K-1478	587.4	573.7	567.209	571.223	72.0461	4749.16	1	2	Tier 3 only two-reaction											0	0	3	0	1.027	1.372	1.338	1.055	0.914	1.257	0.873	1.296	0.77	0.792	1.705	0.697	1.19	1.214	0.712	1.155	0.872	1.262	1.14	0.924	0.784	0.879	0.829	1.303	0.748	0.827
K-456	244	240.5	373.164	375.171	125.079	4704.29	1	1	Tier 3 only two-reaction											0	0	2	0	1.143	1.372	1.683	2.063	1.598	1.433	1.934	1.73	1.472	1.908	1.381	1.722	2.278	1.271	0.969	1.669	1.12	1.941	1.799	2.144	1.608	1.501	1.722	1.768	1.789	1.534
K-1073	439.7	430	597.196	601.207	102.033	4689.39	1	2	Tier 3 only two-reaction											0	0	1	0	0.827	0.87	0.733	1.038	0.528	1.358	1.027	1.45	0.493	0.868	1.555	0.57	0.826	0.936	0.762	1.085	0.566	0.63	1.248	1.388	1.489	0.69	0.674	0.814	0.762	0.717
K-499	259.3	255.1	450.13	452.137	202.045	4647	1	1	Tier 3 only two-reaction											0	0	17	0	0.837	1.858	1.203	1.142	1.299	1.402	0.904	1.316	0.774	0.794	1.049	0.881	1.003	1.431	0.834	1.193	0.68	0.998	1.095	0.76	1.013	1.702	0.948	0.834	0.852	1.44
K-1534	638.3	623	902.586	904.598	654.501	4644.6	1	1	Tier 3 only two-reaction											0	0	752	0	1.834	2.186	0.83	1.994	1.387	1.649	2.01	0.99	1.745	1.893	2.021	1.757	1.97	1.952	1.665	1.913	1.632	1.764	1.05	2.074	1.758	1.815	1.711	1.92	1.699	1.655
K-385	224.8	221.9	452.101	454.106	204.016	4591.87	1	1	Tier 3 only two-reaction											0	0	39	0	1.023	0.49	1.378	1.408	0.909	0.621	1.405	1.234	0.905	1.03	1.05	0.954	1.599	0.547	0.898	1.231	1.007	1.11	1.122	0.948	1.186	0.603	1.291	1.384	1.276	0.557
K-717	324.8	318.4	713.19	717.205	218.027	4583.84	1	2	Tier 3 only two-reaction											0	0	16	0.0465	0.616	0.356	0.939	0.934	0.48	0.374	0.628	1.013	0.601	0.862	0.876	0.513	0.981	0.659	0.541	0.633	1.097	0.482	1.183	0.671	0.915	0.4887	0.712	0.58	0.475	0.711
K-434	238.4	235.1	498.09	500.096	250.005	4488.44	1	1	Tier 3 only two-reaction											0	0	39	0	1.045	0.731	1.006	1.067	0.785	0.675	0.905	0.826	0.498	0.851	1.104	0.455	0.921	0.482	0.82	1.047	0.866	0.626	1.188	0.515	0.913	0.583	0.616	0.666	0.701	0.708
K-759	337.4	330.6	653.139	657.153	157.976	4482.78	1	2	Tier 3 only two-reaction											0	0	23	0.1395	0.711	0.2164	0.903	0.781	1.415	0.464	0.876	0.623	1.896	1.198	0.472	1.725	0.868	1.0058	1.722	1.034	0.761	0.989	0.757	1.031	0.792	1.3456	0.738	0.877	0.987	0.23
K-1145	465.2	454.9	577.155	581.168	81.9914	4478.32	1	2	Tier 3 only two-reaction											0	0	10	0.0465	0.39	1.152	0.857	0.347	1.819	2.586	0.735	0.414	3.392	0.549	0.637	3.322	0.647	0.575	3.46	0.3543	0.565	0.968	0.36	0.447	0.445	1.191	1.306	0.476	1.004	0.908
K-814	355	345.7	320.063	322.07	71.9778	4329.17	1	1	Tier 3 only two-reaction											0	0	10	0.0233	1.048	0.874	1.102	1.044	0.91	1.157	0.96	1.053	0.72	0.969	0.861	0.7	1.32	0.4661	0.926	1.716	1.517	0.99	1.935	1.61	1.469	0.54	0.965	1.596	1.29	0.613
K-365	214.7	212.1	390.098	392.105	142.013	4324.24	1	1	Tier 3 only two-reaction											0	0	47	0	1.068	0.824	0.846	1.283	1.134	1.173	1.439	1.134	1.592	1.283	1.147	1.249	1.229	0.624	1.019	1.302	0.871	1.123	1.064	1.154	1.012	0.406	1.031	1.203	1.153	0.802
K-1397	545.7	532.1	699.224	703.239	204.06	4297.5	1	2	Tier 3 only two-reaction											0	0	24	0.0465	1.255	1.347	0.816	1.305	0.617	0.391	1.151	0.944	0.82	0.884	0.897	1.319	0.985	0.3264	0.474	1.29	1.5	0.982	1.63	1.375	0.414	0.3027	0.853	1.26	1.19	0.541
K-1113	447.3	437.5	413.192	415.198	165.107	4270.4	1	1	Tier 3 only two-reaction											0	0	3	0	1.092	1.022	1.541	1.738	0.93	1.014	0.979	1.285	1.273	1.272	1.382	1.657	1.853	1.229	1.247	1.302	0.874	1.027	1.235	1.513	1.164	1.378	1.05	1.146	1.128	1.172
K-557	278.4	273.1	402.145	404.152	154.06	4171.2	1	1	Tier 3 only two-reaction											0	0	21	0	1.258	1.271	1.143	1.374	1.111	1.22	1.188	1.478	1.27	1.095	1.625	1.293	0.96	1.062	1.229	1.104	1.06	1.159	1.248	1.366	1.382	1.852	1.412	0.948	1.524	1.431
K-567	283.5	277.8	390.146	392.154	142.06	4125.8	1	1	Tier 3 only two-reaction											0	0	8	0	1.889	2.186	2.4	2.172	1.807	1.751	1.8	1.764	1.866	1.773	1.827	2.015	2.367	1.764	2.403	2.213	0.815	1.966	1.594	2.366	1.329	1.578	1.715	1.652	3.327	1.393
K-55	105.3	110.7	670.083	672.087	421.998	4088.06	1	1	Tier 3 only two-reaction											0	0	41	0	0.842	1.185	1.069	0.92	1.002	1.225	0.739	1.038	0.773	1.183	1.195	1.218	1.09	1.166	1.022	1.053	0.761	0.654	0.933	0.846	1.012	1.371	1.02	0.776	1.032	1.106
K-887	377.4	368.5	364.122	366.128	116.037	4027.87	1	1	Tier 3 only two-reaction											0	0	39	0	0.563	1.873	0.799	0.828	0.862	1.009	0.848	1.116	0.571	0.706	0.919	0.672	0.674	1.147	0.594	1.195	0.513	0.765	0.763	0.422	0.809	0.79	0.903	0.753	0.689	1.651
K-1197	482.2	471.5	435.173	437.182	187.088	3964.84	1	1	Tier 3 only two-reaction											0	0	16	0	1.515	0.987	1.264	1.397	0.887	0.685	0.921	1.49	0.676	0.762	1.582	0.473	1.726	0.893	0.64	0.903	0.952	0.649	1.499	0.799	0.974	0.658	0.538	0.89	0.598	1.017
K-536	269.4	264.6	414.143	416.152	166.058	3942.95	1	1	Tier 3 only two-reaction											0	0	59	0	1.162	1.088	1.08	1.384	1.146	0.979	1.245	1.11	1.071	0.971	1.138	1.164	1.34	1.202	1.077	1.263	1.27	1.288	1.193	1.235	0.972	1.254	1.109	1.308	1.34	1.072
K-1030	425.4	416.4	350.142	352.148	102.057	3883.64	1	1	Tier 3 only two-reaction											0	0	3	0.093	0.996	0.391	1.127	1.012	0.691	0.844	1.421	1.301	1.114	0.987	1.146	1.576	1.041	1.2253	1.109	1.524	1.324	1.033	1.808	0.865	1.433	0.6849	1.223	1.21	1.666	0.473
K-552	275.3	270.2	474.203	476.21	226.118	3814.51	1	1	Tier 3 only two-reaction											0	0	69	0	1.351	1.231	1.158	1.292	1.34	1.237	1.175	1.389	1.289	1.162	1.171	1.068	1.449	1.316	1.309	1.43	1.415	1.397	1.341	1.228	1.264	1.436	1.314	1.225	1.292	1.186
K-394	226.5	223.7	500.218	502.224	252.132	3736.93	1	1	Tier 3 only two-reaction											0	0	136	0	1.117	1.056	1.139	1.068	0.938	1.074	0.926	1.019	0.996	0.751	0.975	1.23	0.958	1.188	0.946	1.247	1.055	0.907	0.947	0.918	1.177	1.004	0.73	1.211	1.133	0.776
K-493	258.8	254.7	374.129	376.135	126.044	3.72096e+06	1	1	Tier 3 zero-reaction											2	14	387	0	1.063	0.51	1.429	0.843	1.254	0.387	1.364	0.899	1.165	1.387	0.92	1.269	1.043	0.215	1.346	0.998	1.127	1.144	0.928	1.064	0.92	0.349	1.19	1.137	1.102	0.443
K-615	297.4	291.1	374.128	376.135	126.043	306181	1	1	Tier 3 zero-reaction											2	14	370	0.0233	1.062	0.527	1.437	0.876	1.177	0.411	1.356	0.92	1.112	1.322	0.935	1.241	1.038	0.235	1.341	1.001	0.599	1.198	0.876	1.116	0.925	0.204	1.135	1.106	1.056	0.481
K-88	120.4	124	500.17	502.176	252.084	102444	1	1	Tier 3 zero-reaction											1	30	599	0	0.38	2.613	0.35	0.326	0.702	3.445	0.481	0.549	0.723	0.26	1.122	0.94	0.611	0.482	1.243	0.523	0.498	0.548	0.386	0.454	0.866	1.747	0.571	0.589	1.01	1.419
K-1433	565	551.5	278.096	280.102	30.0105	102021	1	1	Tier 3 zero-reaction											1	12	513	0	0.428	1.167	0.502	0.402	0.376	0.602	0.559	0.725	0.218	0.639	0.606	0.149	0.521	2.198	0.184	0.451	0.384	0.49	0.683	0.156	0.155	1.022	0.194	0.281	0.134	1.239
K-69	112.2	116.8	500.17	502.176	252.084	79780.1	1	1	Tier 3 zero-reaction											1	30	599	0	0.368	2.583	0.391	0.348	0.687	3.341	0.474	0.567	0.713	0.267	1.126	0.971	0.579	0.474	1.239	0.539	0.513	0.563	0.388	0.445	0.866	1.782	0.576	0.587	0.98	1.363
K-191	160.4	159.9	504.168	506.174	256.082	53523.8	1	1	Tier 3 zero-reaction											1	5	331	0	0.6	0.365	0.932	1.102	1.18	0.848	0.847	0.95	0.954	0.761	0.779	0.841	0.927	0.77	0.81	1.267	0.688	0.735	0.666	0.623	0.527	0.43	0.596	0.683	0.564	0.736
K-707	323.7	317.2	784.265	788.279	289.102	52965.4	1	2	Tier 3 zero-reaction											1	0	49	0	0.55	0.853	1.196	0.933	1.049	0.994	1.078	1.172	0.923	0.998	0.904	1.172	0.773	0.335	1.155	1.231	0.609	1.045	0.987	0.461	0.935	0.314	0.958	0.768	0.81	0.804
K-623	298.8	292.6	446.138	448.145	198.053	49600.3	1	1	Tier 3 zero-reaction											3	18	314	0	0.758	0.576	0.733	0.43	1.719	0.453	0.984	0.507	1.625	0.734	1.015	1.816	0.825	0.269	2.603	0.577	1.378	1.004	0.481	1.165	0.932	0.448	0.948	1.019	1.764	0.347
K-641	301.5	295.2	784.266	788.279	289.103	43718.1	1	2	Tier 3 zero-reaction											1	0	46	0	0.574	0.878	1.191	0.954	1.031	1.074	1.175	1.227	0.929	1.135	0.947	1.16	0.741	0.331	1.201	1.246	0.537	1.09	1.013	0.433	1.021	0.317	0.915	0.758	0.865	0.892
K-1610	723.6	703.3	504.325	506.332	256.24	43621.8	1	1	Tier 3 zero-reaction											2	14	259	0	0.958	1.081	1.338	1.106	1.132	0.765	0.952	0.739	0.697	0.955	1.007	0.83	0.974	2.152	0.793	1.146	0.934	1.154	1.145	0.611	1.025	1.078	1.501	1.037	0.711	1.488
K-1617	732.9	711.9	530.341	532.348	282.256	37010	1	1	Tier 3 zero-reaction											3	21	217	0	0.984	1.218	1.58	1.178	1.405	0.697	0.897	0.611	0.785	1.129	1.043	0.599	1.17	2.664	0.796	1.188	1.009	1.027	1.284	0.596	1.018	1.241	1.718	1.146	0.593	1.914
K-24	90.3	96.5	278.096	280.103	30.0106	36496.8	1	1	Tier 3 zero-reaction											1	12	513	0	0.853	1.15	0.794	1.107	0.513	1.019	0.85	1.14	0.523	0.603	1.226	0.577	0.955	0.722	0.457	1.167	0.858	0.689	1.095	0.677	0.642	0.587	0.7	0.649	0.656	0.965
K-118	134.1	136	482.17	484.177	234.085	34439	1	1	Tier 3 zero-reaction											1	12	387	0	1.006	0.799	0.784	1.073	0.598	0.688	0.748	1.142	0.419	0.641	0.907	0.456	1.55	0.407	0.375	0.94	0.901	0.522	1.116	0.513	0.471	0.319	0.546	0.744	0.542	0.998
K-178	157.1	156.7	404.139	406.145	156.053	31493.3	1	1	Tier 3 zero-reaction											3	17	320	0	0.699	1.276	1.03	1.023	0.577	1.208	0.85	1.884	0.443	0.7	1.444	0.571	0.984	0.452	0.675	1.565	0.668	0.919	1.433	0.393	1.268	0.456	0.944	0.687	0.809	1.384
K-1482	588.3	574.6	490.273	492.28	242.188	29973.1	1	1	Tier 3 zero-reaction											1	14	132	0	0.806	0.895	1.158	1.14	1.033	1	1.121	1.12	0.88	0.879	1.104	0.927	1.025	0.944	0.887	0.875	1.025	1.145	1.102	1.005	1.188	0.915	0.935	1.05	0.992	0.975
K-175	156.4	156	278.096	280.102	30.0105	29692.2	1	1	Tier 3 zero-reaction											1	12	513	0	0.803	1.148	0.697	0.829	0.628	0.716	0.901	1.159	0.486	0.804	0.97	0.452	0.994	0.674	0.441	0.953	1.027	0.571	1.248	0.606	0.641	0.513	0.568	0.672	0.569	0.971
K-678	313.2	306.9	784.265	788.279	289.102	27217.7	1	2	Tier 3 zero-reaction											1	0	49	0	0.548	0.807	1.162	0.947	1.001	0.96	1.164	1.239	0.939	1.071	0.945	1.199	0.779	0.314	1.177	1.245	0.606	1.042	0.99	0.466	0.979	0.297	0.992	0.722	0.828	0.862
K-773	341.9	334.6	637.165	641.179	142.002	27060.7	1	2	Tier 3 zero-reaction											1	9	221	0	0.613	0.136	0.944	0.603	1.436	0.243	0.991	0.486	2.217	1.235	0.401	1.97	0.689	0.059	1.944	0.743	0.912	0.898	0.713	0.918	0.627	0.036	0.685	0.824	0.709	0.148
K-1060	434.6	425.2	645.181	649.19	150.018	24782.4	1	2	Tier 3 zero-reaction											1	11	298	0	2.853	0.604	1.987	1.125	1.645	0.652	3.226	0.887	3.066	2.813	1.138	3.235	2.208	0.72	2.918	1.144	3.148	2.483	0.945	4.621	1.46	0.846	2.581	2.892	2.611	0.457
K-202	165.8	165.1	278.096	280.103	30.0105	24723.9	1	1	Tier 3 zero-reaction											1	12	513	0	0.781	0.899	0.859	0.823	0.693	0.761	0.943	0.947	0.562	0.742	0.895	0.557	1.004	0.52	0.549	0.906	1.07	0.611	1.228	0.578	0.525	0.547	0.565	0.724	0.589	1.061
K-801	351.4	342.6	784.265	788.279	289.102	22983.8	1	2	Tier 3 zero-reaction											1	0	51	0	0.574	0.952	1.333	0.838	0.913	0.986	1.12	1.192	0.861	1.053	0.892	1.062	0.789	0.282	1.096	1.236	0.712	0.995	1.073	0.557	1.213	0.338	0.854	0.808	0.765	0.929
K-46	103	108.8	282.091	284.097	34.0055	22085.8	1	1	Tier 3 zero-reaction											1	8	427	0	0.727	0.853	0.968	1.229	0.62	0.637	0.831	0.931	0.444	0.712	0.84	0.474	1.038	0.889	0.44	0.756	0.963	0.649	1.143	0.587	0.44	0.587	0.629	0.62	0.467	0.829
K-1620	733.2	712.2	552.323	554.33	304.238	21936.9	1	1	Tier 3 zero-reaction											3	50	530	0	1.043	1.204	1.538	0.98	1.173	0.708	0.951	0.521	0.764	1.139	1.166	0.542	0.967	2.997	0.831	0.984	1.012	1.056	1.278	0.728	1.099	1.081	2.03	1.116	0.774	1.863
K-17	88.2	93.1	651.171	653.177	403.086	20704	1	1	Tier 3 zero-reaction											1	6	277	0	0.823	1.637	1.18	0.892	1.099	1.161	0.815	1.287	0.779	0.817	0.991	1.089	0.951	1.312	0.927	1.072	0.695	0.881	0.972	0.765	1.021	1.492	0.88	0.68	0.739	1.56
K-33	94.4	101.2	320.106	322.113	72.0212	20355.8	1	1	Tier 3 zero-reaction											2	27	454	0	0.813	1.547	1.198	1.073	1.113	1.441	0.94	1.266	0.845	0.847	1.049	1.014	0.955	1.507	0.941	1.13	0.782	0.924	1.012	0.782	0.968	1.667	0.99	0.823	0.949	1.557
K-268	186.9	185.2	474.145	476.152	226.06	18715.2	1	1	Tier 3 zero-reaction											1	26	540	0	0.905	0.759	0.819	0.71	0.805	0.315	1.037	0.674	0.843	0.937	0.707	0.756	1.034	0.702	1.024	0.817	1.261	0.662	0.52	1.311	0.412	0.454	0.608	0.96	0.798	0.77
K-70	113.4	117.8	406.118	408.125	158.033	18707.3	1	1	Tier 3 zero-reaction											2	6	166	0	1.313	0.871	0.968	0.952	0.536	0.314	1.151	0.906	0.666	1.032	1.106	0.59	1.097	0.25	0.693	0.909	1.581	0.811	1.214	1.332	0.513	0.259	0.728	0.837	0.742	0.491
K-1409	552.2	538.6	518.257	520.264	270.172	18342.7	1	1	Tier 3 zero-reaction											1	3	108	0	0.795	0.532	0.989	0.964	0.642	0.817	1.042	0.746	1.148	0.77	0.705	1.253	0.981	0.442	1.161	0.898	0.981	0.981	0.982	0.837	1.142	0.302	1.034	1.272	1.09	0.562
K-12	86.2	89.8	444.142	446.149	196.057	17884.3	1	1	Tier 3 zero-reaction											3	33	358	0	0.479	2.847	0.915	0.517	0.872	1.803	0.846	0.923	0.737	0.87	0.57	0.877	0.576	2.195	0.874	0.617	0.427	0.732	0.617	0.559	0.59	3.191	0.851	0.494	0.644	2.004
K-1321	517	505.2	639.206	643.219	144.042	16716	1	2	Tier 3 zero-reaction											3	43	497	0	0.591	7.274	0.749	0.95	0.365	3.664	0.607	2.01	0.365	0.545	1.307	0.49	0.724	0.941	0.498	1.689	0.437	0.661	0.849	0.507	0.933	1.86	0.485	0.774	0.709	5.576
K-687	314.8	308.5	350.153	352.16	102.068	15045.9	1	1	Tier 3 zero-reaction											3	52	565	0	0.73	0.839	0.713	0.917	0.649	0.747	0.76	1.046	0.507	0.859	0.853	0.605	0.975	0.329	0.519	0.808	0.965	0.751	0.986	0.815	0.649	0.631	0.733	0.682	0.717	0.588
K-1578	690.9	672.8	550.308	552.315	302.222	14365.9	1	1	Tier 3 zero-reaction											2	66	465	0	0.954	0.976	1.648	1.051	1.332	0.841	1.048	0.801	0.9	0.905	1.053	0.763	0.984	2.168	1.014	1.1	0.751	0.886	1.035	0.621	0.83	1.203	1.267	0.883	0.737	1.84
K-39	97.3	103.8	379.155	381.161	131.07	14121.6	1	1	Tier 3 zero-reaction											1	6	125	0	0.552	3.665	1.361	0.75	0.881	1.951	1.193	0.728	0.845	1.172	1.061	0.874	0.539	3.136	0.65	0.754	0.37	1.236	0.724	0.299	0.397	3.931	1.107	0.464	0.581	3.238
K-107	129.3	131.9	500.17	502.176	252.084	13729.5	1	1	Tier 3 zero-reaction											1	30	599	0	0.429	2.512	0.472	0.407	0.814	3.365	0.526	0.631	0.756	0.348	1.239	0.973	0.659	0.529	1.34	0.567	0.54	0.596	0.468	0.532	0.923	1.569	0.622	0.673	1.132	1.303
K-32	94.4	101.2	458.122	460.128	210.036	13621.4	1	1	Tier 3 zero-reaction											2	16	217	0	0.845	1.472	0.707	1.05	0.408	1.028	0.862	1.184	0.406	0.576	1.164	0.411	0.858	0.793	0.399	1.128	0.87	0.653	1.071	0.682	0.605	0.691	0.636	0.585	0.552	1.047
K-685	313.9	307.5	494.232	496.238	246.147	13511.1	1	1	Tier 3 zero-reaction											1	7	175	0	0.746	1.445	1.498	0.793	1.027	1.033	1.296	0.62	0.933	0.962	0.796	1.154	0.851	3.012	0.756	0.823	0.576	1.058	0.97	0.65	0.538	2.254	1.362	0.715	0.956	1.499
K-119	134.2	136.1	456.143	458.15	208.058	12384	1	1	Tier 3 zero-reaction											1	49	625	0	0.754	0.745	0.824	0.921	0.58	0.781	0.916	1.114	0.582	0.824	1.116	0.624	1.008	0.626	0.609	0.819	0.863	0.742	1.182	0.669	0.612	0.489	0.746	0.624	0.681	0.668
K-1497	598.1	584.1	528.278	530.285	280.193	12287.5	1	1	Tier 3 zero-reaction											1	0	75	0	0.876	1.113	1.365	1.092	0.959	1.241	0.975	0.814	0.956	1.142	0.947	0.932	1.194	1.379	0.916	1.178	0.951	1.09	1.084	0.8	0.797	1.17	0.95	1.053	1.025	1.079
K-1547	659.1	643	653.309	655.316	405.224	12215.7	1	1	Tier 3 zero-reaction											1	5	88	0	0.821	0.594	0.559	0.717	0.389	0.752	0.69	0.544	0.621	0.657	0.46	0.824	0.84	0.66	0.584	0.662	0.535	0.662	0.601	0.817	0.844	0.77	0.488	0.853	0.747	0.483
K-1291	506.9	495.7	639.205	643.218	144.042	12000.3	1	2	Tier 3 zero-reaction											3	43	475	0	0.548	6.873	0.754	0.878	0.34	3.589	0.631	1.852	0.534	0.523	1.275	0.451	0.637	0.94	0.395	1.596	0.45	0.807	0.825	0.381	0.8	1.739	0.443	0.596	0.596	5.534
K-1259	500.3	489.5	356.106	358.113	108.021	11969.7	1	1	Tier 3 zero-reaction											2	2	275	0	1.691	0.31	1.559	0.89	1.349	0.357	1.888	0.632	1.784	1.763	0.803	1.926	1.34	0.32	1.903	0.836	2.108	1.097	0.955	2.243	0.933	0.373	1.425	1.66	1.564	0.284
K-89	121	124.6	538.125	540.131	290.04	11804.8	1	1	Tier 3 zero-reaction											1	5	337	0	0.359	2.591	0.405	0.416	0.681	3.238	0.485	0.577	0.669	0.273	1.034	0.889	0.633	0.476	1.321	0.53	0.502	0.61	0.41	0.471	0.881	1.781	0.651	0.532	1.027	1.363
K-1061	434.6	425.2	350.117	352.124	102.032	11783.6	1	1	Tier 3 zero-reaction											6	52	601	0	0.663	1.309	0.592	0.64	1.46	1.345	0.709	0.554	1.272	0.501	1.021	1.754	1.033	1.115	1.655	0.641	0.578	0.75	0.565	0.703	1.465	1.45	0.706	1.02	1.432	0.752
K-932	391.7	383.7	394.168	396.175	146.083	11634.8	1	1	Tier 3 zero-reaction											1	5	129	0	0.868	1.04	0.664	0.704	0.942	2.31	0.914	0.727	1.515	0.583	1.181	2.542	0.97	0.617	2.853	0.817	0.827	0.838	1.126	0.961	1.03	0.304	0.743	1.353	1.857	0.718
K-689	315.1	308.7	637.166	641.179	142.002	11489.1	1	2	Tier 3 zero-reaction											1	9	221	0.0233	0.714	0.171	0.827	0.842	1.356	0.285	1.3	0.538	1.743	1.244	0.489	1.888	0.739	0.105	1.951	0.775	0.866	0.903	0.714	0.958	0.81	0.083	0.67	0.857	0.888	0.248
K-578	286.4	280.6	492.152	494.159	244.067	11444.2	1	1	Tier 3 zero-reaction											2	27	367	0	0.853	1.031	1.148	1.17	0.951	1.185	0.956	1.355	0.775	0.783	1.157	0.877	1.383	1.107	0.771	0.931	0.839	0.98	1.027	0.753	0.911	1.059	0.869	0.692	0.708	1.197
K-1280	504.9	493.9	472.176	474.183	224.091	11366.2	1	1	Tier 3 zero-reaction											1	34	507	0	0.798	0.52	0.842	0.618	0.724	0.691	0.937	0.595	0.734	0.566	0.824	0.89	0.837	0.203	0.962	0.843	0.635	0.845	0.704	0.603	0.702	0.092	0.761	0.8	0.634	0.306
K-1386	540.7	527.5	392.164	394.17	144.078	11272.1	1	1	Tier 3 zero-reaction											1	28	443	0	0.685	0.881	1.277	0.96	0.906	0.95	0.985	0.896	0.651	1.035	1.027	0.838	0.656	1.454	0.82	1.121	1.011	1.235	1.01	0.823	1.153	0.849	0.946	0.557	0.797	0.917
K-1511	613.1	598.6	578.266	580.272	330.181	10937.8	1	1	Tier 3 zero-reaction											1	22	332	0	0.846	2.501	0.807	0.824	0.497	1.052	0.722	0.95	0.523	1.385	0.871	0.927	0.652	1.841	0.616	1.856	0.62	1.107	0.822	0.632	0.717	1.5	1.089	0.515	0.824	1.607
K-643	301.7	295.4	410.137	412.144	162.052	10671	1	1	Tier 3 zero-reaction											5	76	618	0	0.665	0.959	1.234	0.945	1.086	0.911	1.05	1.01	1.003	0.969	1.022	1.581	0.964	0.552	1.052	1.069	0.782	0.976	1.003	0.892	1.088	0.585	0.957	0.784	0.65	0.884
K-315	197.3	195	427.13	429.137	179.045	10560.7	1	1	Tier 3 zero-reaction											1	9	184	0	0.72	0.389	1.25	0.533	1.569	0.432	1.551	0.538	1.819	1.508	0.561	2.086	0.979	0.4	1.501	0.549	0.799	1.106	1.012	1.027	0.838	0.501	0.834	0.765	0.797	0.865
K-1580	691.5	673.4	528.325	530.332	280.24	10468.6	1	1	Tier 3 zero-reaction											5	17	341	0	0.807	1.045	1.792	1.015	1.199	0.808	0.796	0.886	0.964	1.003	1.061	0.739	0.981	2.148	0.997	1.21	0.745	1.045	0.792	0.538	1.127	1.255	1.368	1.016	0.763	1.927
K-63	108.1	113.2	488.331	490.337	240.245	10224.9	1	1	Tier 3 zero-reaction											1	6	184	0.0465	0.899	1.042	1.061	1.049	0.94	1.055	1.01	0.992	1.065	0.866	0.986	0.865	1.04	1.044	0.8099	1.077	1.012	0.952	0.999	1.208	1.013	1.066	0.826	0.974	1.195	0.997
K-128	136.2	137.9	375.149	377.155	127.063	10190.3	1	1	Tier 3 zero-reaction											2	20	335	0	1.073	0.892	0.672	0.959	0.753	0.978	0.912	0.932	0.89	0.739	1.104	0.905	0.913	0.755	0.598	1.076	1.017	0.849	0.957	1.157	1.344	0.829	0.814	1.012	0.945	0.612
K-190	160.2	159.7	482.185	484.192	234.1	10175.9	1	1	Tier 3 zero-reaction											1	12	202	0	0.609	0.589	1.057	1.179	1.184	1.127	0.84	1.128	0.987	0.903	0.941	0.737	0.95	0.892	0.935	1.02	0.736	0.667	0.765	0.543	0.651	0.564	0.611	0.84	0.627	0.848
K-1381	539.4	526.2	476.294	478.3	228.208	10004.9	1	1	Tier 3 zero-reaction											2	13	119	0	1.133	1.071	0.996	1.145	1.139	0.91	1.138	0.962	0.918	1.017	0.956	1.033	1.325	1.227	0.909	1.068	0.989	1.011	1.183	1.19	1.099	1.184	1.006	1.034	1.169	1.053
K-1095	443.5	433.7	294.091	296.097	46.0053	9851.66	1	1	Tier 3 zero-reaction											1	20	509	0	0.558	1.004	0.657	0.756	0.396	0.7	0.611	1.249	0.24	0.528	0.688	0.294	0.724	0.725	0.17	0.857	0.611	0.335	1.007	0.32	0.442	0.66	0.417	0.377	0.43	1.106
K-134	138.6	140	422.149	424.156	174.064	9777.94	1	1	Tier 3 zero-reaction											2	18	335	0	0.624	2.169	1.077	1.065	0.538	1.564	0.76	1.911	0.439	0.784	1.469	0.539	0.761	0.419	0.46	1.602	0.512	0.795	1.037	0.404	1.203	0.518	0.842	0.771	0.795	2.129
K-109	131.4	133.6	488.33	490.337	240.245	9667.04	1	1	Tier 3 zero-reaction											1	6	184	0.0465	0.938	1.053	1.02	1.037	0.909	0.947	1.049	1.022	0.88	0.887	0.941	0.883	0.96	1.124	0.797	1.089	0.914	0.924	1.003	1.07	1.076	1.059	0.844	0.979	0.963	1.012
K-7	84.6	87.1	320.106	322.113	72.0211	9446.74	1	1	Tier 3 zero-reaction											2	27	454	0	0.806	1.525	1.235	0.964	1.114	1.521	0.925	1.271	0.757	0.831	1.059	0.928	0.937	1.562	0.979	1.194	0.816	0.949	1.059	0.79	1.012	1.645	1.142	0.859	0.9	1.639
K-1258	500.3	489.5	558.37	560.376	310.285	9416.81	1	1	Tier 3 zero-reaction											1	15	173	0	0.401	0.605	0.962	0.88	0.693	0.454	0.336	0.427	0.362	0.356	0.429	0.525	0.495	0.528	0.469	0.434	0.522	0.349	0.527	0.485	0.469	0.498	0.596	0.49	0.839	0.602
K-931	391.5	383.4	458.161	460.168	210.075	9339.6	1	1	Tier 3 zero-reaction											2	25	580	0	0.941	0.498	1.286	0.849	0.855	0.98	1.199	0.759	1.34	0.972	0.866	1.335	1.092	0.506	1.015	1.316	0.844	1.056	1.092	0.97	0.838	0.78	0.849	0.994	1.259	0.824
K-401	230.8	227.7	521.183	523.189	273.097	9304.36	1	1	Tier 3 zero-reaction											1	42	520	0.0465	0.59	0.302	0.544	0.702	0.424	0.651	0.329	0.596	0.435	0.335	0.688	0.254	0.783	0.311	0.277	0.414	0.737	0.387	0.881	0.67	0.381	0.3285	0.33	0.585	0.612	0.303
K-903	382.2	374	350.153	352.16	102.068	9296.95	1	1	Tier 3 zero-reaction											3	52	565	0	0.984	1.061	1.049	1.323	0.995	0.949	0.829	1.087	0.962	0.908	1.182	1.047	1.139	1.231	0.826	1.185	1.024	1.087	0.997	0.904	0.993	1.011	1.065	1.015	0.963	1.099
K-531	268.1	263.4	388.144	390.15	140.059	9144.96	1	1	Tier 3 zero-reaction											4	16	317	0	0.906	0.731	0.825	0.857	0.82	0.763	0.882	0.797	0.859	0.947	0.769	0.912	0.946	0.857	0.867	1.036	0.967	1.052	0.97	0.9	0.906	0.794	0.89	0.968	0.869	1.24
K-1619	733	712	504.325	506.332	256.24	9144.27	1	1	Tier 3 zero-reaction											2	14	266	0	1.119	0.933	1.131	1.152	1.057	0.837	0.985	0.833	0.853	1.014	1.029	0.809	1.036	1.767	0.857	1.185	0.844	1.064	1.027	0.784	1.108	1.014	1.301	1.02	0.751	1.36
K-874	373.3	364.1	637.165	641.179	142.002	9081.19	1	2	Tier 3 zero-reaction											1	9	221	0.093	0.571	0.171	0.931	0.549	1.506	0.266	1.022	0.593	1.913	1.373	0.498	1.745	0.762	0.5814	1.714	0.777	0.846	0.946	0.777	0.966	0.797	0.4314	0.644	0.968	0.657	0.254
K-555	276	270.8	436.19	438.196	188.105	9067.54	1	1	Tier 3 zero-reaction											2	14	290	0	0.996	1.911	1.835	0.996	1.398	1.168	1.974	1.353	0.923	1.346	1.314	1.1	1.688	3.471	1.056	1.166	0.713	1.1	1.986	0.959	0.998	2.984	1.137	0.788	0.881	1.623
K-1585	698	679.4	534.324	536.331	286.239	8777.95	1	1	Tier 3 zero-reaction											1	2	54	0	0.825	0.786	1.064	0.794	0.574	0.479	1.055	0.397	0.406	1.363	0.88	0.429	0.786	0.356	0.485	1.042	1.132	0.798	1.305	0.495	0.958	0.248	1.238	0.556	0.511	0.946
K-799	351	342.3	410.138	412.143	162.053	8510.27	1	1	Tier 3 zero-reaction											5	81	736	0	0.506	0.862	1.029	0.851	0.652	0.841	1.108	1.041	0.737	0.931	0.921	0.885	0.724	0.361	1.017	1.026	0.676	0.993	0.817	0.677	0.968	0.506	0.943	0.729	0.896	0.953
K-1175	478	467.4	541.157	545.171	45.9935	8296.17	1	2	Tier 3 zero-reaction											1	2	14	0	0.714	0.356	0.312	0.649	0.376	0.429	0.439	1.186	0.225	0.472	0.663	0.294	1.101	0.227	0.19	0.536	0.962	0.241	1.384	0.378	0.245	0.161	0.256	0.395	0.301	0.359
K-1469	581.2	567.7	532.273	534.279	284.188	8243.12	1	1	Tier 3 zero-reaction											1	2	84	0	0.826	0.36	0.875	0.669	0.845	0.763	1.041	0.698	1.141	0.756	0.84	1.404	0.868	0.432	1.143	0.937	1.018	0.766	1.073	0.785	1.05	0.255	0.906	0.951	1.1	0.443
K-1376	530.9	518.3	664.202	668.215	169.039	8240.02	1	2	Tier 3 zero-reaction											2	14	271	0	0.692	0.65	0.419	0.95	0.223	0.502	1.575	0.503	0.983	1.689	0.846	0.379	0.82	0.496	0.769	0.587	1.762	0.78	2.206	0.313	0.426	0.455	0.875	0.551	0.587	0.365
K-873	372.6	363.3	278.096	280.102	30.0108	7977.5	1	1	Tier 3 zero-reaction											1	12	513	0	0.968	1.016	1.035	1.103	0.946	0.848	0.905	1.096	0.89	0.853	1.037	1.103	1.134	0.948	0.852	0.936	0.977	0.849	1.065	0.954	1.028	0.909	1.032	0.948	1.086	1.028
K-141	141.6	142.6	488.331	490.337	240.246	7959.91	1	1	Tier 3 zero-reaction											1	6	184	0.0465	0.908	1.201	1.015	1.128	0.928	0.996	0.971	1.022	0.942	0.851	1.001	0.933	0.969	1.109	0.9309	1.129	0.948	0.972	0.989	1.079	1.02	0.961	0.875	0.98	0.934	0.955
K-955	400	391.8	476.293	478.301	228.208	7935.22	1	1	Tier 3 zero-reaction											2	13	122	0	1.334	0.896	0.76	0.837	0.717	0.94	0.664	0.993	0.627	0.786	0.958	0.635	0.934	0.8	0.564	0.892	1.107	0.579	1.032	0.868	1.363	0.712	0.54	0.747	0.584	0.798
K-1169	475.8	465.3	626.286	628.291	378.201	7737.44	1	1	Tier 3 zero-reaction											2	24	359	0	0.543	0.475	0.429	0.574	0.37	0.515	0.499	0.543	0.446	0.437	0.559	0.507	0.53	0.531	0.419	0.532	0.431	0.485	0.447	0.517	0.516	0.464	0.449	0.482	0.551	0.48
K-45	102.1	107.9	500.17	502.176	252.084	7692.56	1	1	Tier 3 zero-reaction											1	30	599	0	0.363	2.441	0.434	0.382	0.762	3.21	0.544	0.578	0.726	0.312	1.197	1.07	0.592	0.526	1.234	0.516	0.53	0.572	0.45	0.497	0.848	1.787	0.572	0.573	1.083	1.241
K-830	358.8	348.8	639.205	643.218	144.042	7599.13	1	2	Tier 3 zero-reaction											3	43	475	0	0.468	2.705	0.756	0.869	0.653	1.919	0.652	1.776	0.479	0.455	1.391	0.49	0.742	0.501	0.48	1.512	0.472	0.689	0.852	0.351	0.945	0.97	0.54	0.588	0.885	2.454
K-1043	430.7	421.4	470.16	472.167	222.075	7575.8	1	1	Tier 3 zero-reaction											1	53	694	0	1.062	0.663	1.202	0.962	0.902	0.968	1.353	0.878	1.139	0.781	0.975	1.338	1.102	0.45	1.68	1.176	0.974	0.905	1.054	0.848	1.272	0.283	1.093	1.254	1.416	0.533
K-888	377.5	368.6	278.096	280.102	30.0107	7399.39	1	1	Tier 3 zero-reaction											1	12	513	0	0.947	0.993	1.039	1.175	0.963	0.895	0.846	1.06	0.797	0.914	1.038	1.081	1.056	0.996	0.872	0.968	0.977	0.88	1.075	0.994	1.003	0.885	0.98	0.944	1.124	1.059
K-1289	506.3	495.1	462.278	464.285	214.193	7244.96	1	1	Tier 3 zero-reaction											1	8	93	0	1.033	0.964	0.966	1.349	0.912	1.03	0.989	1.067	0.778	0.965	1.122	0.962	0.913	1.087	1.073	0.994	0.94	0.945	1.002	1.03	0.909	0.955	0.864	1.013	1.09	1.001
K-510	259.9	255.8	428.138	430.145	180.053	7190.25	1	1	Tier 3 zero-reaction											1	17	252	0	0.749	1.151	0.707	1.029	0.884	1.036	0.753	1.163	0.859	0.608	0.707	1.072	0.908	1.116	0.94	0.931	0.812	0.674	0.774	0.843	0.871	1.03	0.628	0.924	0.898	0.556
K-333	204.1	201.7	404.138	406.145	156.053	7101.66	1	1	Tier 3 zero-reaction											3	17	322	0	1.309	0.564	1.225	1.163	1.308	0.969	1.794	1.176	1.111	1.687	1.74	1.32	1.381	0.757	1.643	1.478	1.394	1.552	1.266	1.51	1.456	0.666	1.393	1.583	1.332	0.68
K-1604	717.8	697.8	672.365	674.372	424.28	7075.93	1	1	Tier 3 zero-reaction											9	42	491	0	0.608	0.948	1.242	0.747	0.855	0.836	1.317	0.81	0.729	1.252	0.853	0.938	0.702	0.454	0.872	1.484	0.66	1.035	0.86	0.598	1.353	0.693	0.941	0.689	0.842	1.379
K-479	254.3	250.4	755.192	759.206	260.029	6995.35	1	2	Tier 3 zero-reaction											18	35	393	0.0465	0.847	0.299	1.171	0.857	1.49	0.365	1.12	0.644	1.569	1.198	0.496	1.075	0.851	0.2639	1.027	0.628	1.249	0.893	0.96	0.897	0.446	1.002	0.807	1.033	0.726	0.425
K-151	144.9	145.5	346.062	348.069	97.9768	6990.88	1	1	Tier 3 zero-reaction											1	48	338	0	1.12	1.526	0.845	1.166	0.48	0.83	1.019	0.822	0.71	1.055	0.956	0.597	0.782	0.765	0.586	0.844	1.451	0.751	1.301	0.848	0.616	1.081	0.699	0.673	0.787	1.024
K-18	88.2	93.1	488.33	490.337	240.245	6881.51	1	1	Tier 3 zero-reaction											1	6	184	0.0465	0.994	1.064	1.056	1.176	0.908	0.945	0.988	0.927	1.1	0.871	0.976	0.937	1.051	1.152	0.9205	1.068	0.956	1.02	1.144	1.114	1.065	0.929	0.793	0.947	0.957	0.937
K-1470	581.9	568.4	278.096	280.102	30.0104	6646.02	1	1	Tier 3 zero-reaction											1	12	513	0	0.739	0.735	0.845	0.703	0.509	0.673	0.786	0.785	0.687	0.939	0.948	0.433	0.965	1.542	0.447	0.901	0.721	0.755	0.801	0.441	0.678	0.842	0.549	0.532	0.562	0.853
K-521	265.9	261.4	507.131	509.137	259.046	6557.13	1	1	Tier 3 zero-reaction											2	14	323	0.1163	0.991	0.66	1.475	0.721	0.8	0.201	1.61	0.958	1.033	1.62	0.807	1.085	1.149	0.1467	1.044	0.695	1.473	1.208	1.448	1.347	0.697	0.17	1.392	1.143	1.111	0.47
K-1041	429.7	420.5	278.096	280.102	30.0105	6487.46	1	1	Tier 3 zero-reaction											1	12	513	0	0.943	1.019	0.961	1.076	0.951	0.922	0.965	0.956	1.004	0.855	1.159	0.982	1.106	1.057	0.878	1.106	0.981	0.891	0.922	1.071	0.845	0.957	1.058	1.068	0.967	0.872
K-135	138.6	140	377.128	379.134	129.042	6460.96	1	1	Tier 3 zero-reaction											5	28	357	0	0.528	3.201	1.355	0.484	1.062	1.344	1.42	1.031	0.933	1.263	0.97	0.693	0.753	2.67	0.911	0.639	0.326	1.038	0.975	0.33	0.557	3.78	1.034	0.596	0.587	2.242
K-968	402.3	394	278.096	280.103	30.0104	6374.86	1	1	Tier 3 zero-reaction											1	12	513	0	1.01	1.014	0.986	1.111	0.968	0.968	1.005	1.09	0.937	0.795	1.21	1.042	1.057	0.983	1.007	1.161	0.985	0.835	1.052	0.966	1.002	0.861	0.964	1.048	1.037	0.984
K-349	208	205.5	362.128	364.135	114.043	6288.81	1	1	Tier 3 zero-reaction											2	12	242	0	0.91	1.066	1.161	0.743	0.914	1.295	0.949	1.271	1.132	1.233	1.296	0.741	0.865	1.202	0.647	1.154	0.916	1.103	0.968	1.055	1.37	0.747	0.764	0.773	0.811	0.951
K-1243	495.1	484.1	598.295	600.301	350.209	6073.16	1	1	Tier 3 zero-reaction											5	47	493	0	0.871	0.879	0.877	1.131	1.008	1.033	0.919	1.014	0.702	0.778	0.982	1.164	1.079	0.867	0.986	1.209	0.896	0.858	0.813	0.843	0.823	0.774	1.011	1.187	0.916	1.197
K-911	384.5	376.6	450.206	452.212	202.12	5986.4	1	1	Tier 3 zero-reaction											1	15	238	0	0.698	1.66	1.413	0.694	0.674	0.962	1.849	0.591	0.816	1.015	0.764	1.262	0.782	3.012	0.782	0.868	0.584	0.912	1.318	0.984	0.827	2.481	0.866	0.784	0.887	1.379
K-167	153.8	153.6	488.331	490.337	240.246	5935.57	1	1	Tier 3 zero-reaction											1	6	184	0.0465	0.905	1.21	1.026	1.158	0.957	0.994	0.978	1	0.906	0.761	0.999	1.022	1.12	1.003	0.9423	1.162	0.881	0.93	1.067	1.147	1.03	1.001	0.956	0.969	1.103	0.96
K-339	205.3	202.9	356.106	358.113	108.021	5920.64	1	1	Tier 3 zero-reaction											2	2	273	0	1.168	0.417	1.506	0.938	1.531	0.511	1.472	0.645	0.989	1.414	0.854	1.073	1.05	0.476	1.715	0.614	1.6	1.054	0.574	1.191	0.918	0.476	1.186	1.506	1.052	0.673
K-1151	466.6	456.3	332.118	334.124	84.0323	5895.48	1	1	Tier 3 zero-reaction											1	1	200	0	1.04	0.536	0.926	2.507	0.815	2.738	1.152	0.653	1.106	1.359	1.316	1.287	1.154	0.275	1.234	1.479	0.839	1.257	0.912	0.949	2.742	0.393	0.716	1.005	0.929	0.38
K-1418	557.3	543.8	609.232	611.237	361.147	5833.29	1	1	Tier 3 zero-reaction											1	4	257	0	0.778	0.658	0.823	0.881	1.151	0.607	0.503	0.606	0.872	1.049	0.895	1.087	1.286	0.801	0.889	0.971	0.962	1.006	0.608	1.007	0.882	0.941	0.603	0.944	0.904	0.693
K-460	248	244.3	425.162	427.168	177.076	5769.32	1	1	Tier 3 zero-reaction											1	1	127	0	1.091	0.894	1.262	1.094	0.795	1.065	1.171	1.22	0.985	0.902	0.917	1.048	1.036	1.077	0.877	1.094	1.037	1.065	1.123	1.017	0.803	1.05	0.866	1.136	1.152	0.991
K-679	313.4	307	410.137	412.143	162.052	5690.79	1	1	Tier 3 zero-reaction											5	76	618	0	0.613	0.934	1.237	1.019	0.886	1.044	0.994	1.106	0.989	0.97	1.181	1.331	0.968	0.503	0.964	1.16	0.713	0.925	1.033	0.693	1.071	0.451	0.843	1.006	0.963	0.857
K-849	365.3	355.2	402.111	404.119	154.026	5689.14	1	1	Tier 3 zero-reaction											3	13	305	0.0698	1.013	0.391	1.289	0.834	0.57	0.224	1.687	0.806	1.102	1.333	1.101	1.018	1.096	0.793	1.08	0.965	1.301	0.889	1.214	1.684	0.776	0.3011	1.344	1.2	1.139	0.451
K-766	339	332.1	406.119	408.125	158.034	5643.87	1	1	Tier 3 zero-reaction											2	7	223	0	0.696	1.103	1.267	1.066	0.72	1.014	0.96	1.197	0.844	1.191	1.14	0.779	0.775	2.158	0.689	1.012	0.834	1.526	1.152	1.046	1.042	1.896	1.103	0.947	1.096	0.974
K-1650	778	756.9	502.31	504.316	254.225	5540.33	1	1	Tier 3 zero-reaction											4	16	201	0	0.749	0.847	0.81	0.936	0.62	0.934	0.679	0.759	0.634	0.655	0.816	0.922	0.841	1.221	0.805	0.634	0.752	0.863	0.628	0.839	0.651	0.921	0.495	0.698	0.738	0.992
K-127	136.2	137.8	282.091	284.097	34.0056	5360.17	1	1	Tier 3 zero-reaction											1	8	427	0	0.669	0.629	0.839	1.034	0.527	0.731	0.944	0.784	0.504	0.912	0.604	0.529	0.865	0.659	0.562	1.052	0.967	0.673	1.025	0.717	0.434	0.427	0.712	0.702	0.431	0.768
K-1507	610.8	596.3	570.335	572.342	322.25	5331.62	1	1	Tier 3 zero-reaction											1	47	477	0	1.321	1.83	1.268	1.211	0.556	0.902	0.968	0.673	0.763	0.774	1.813	1.162	1.864	1.204	1.026	2.176	1.25	0.876	0.875	1.322	1.339	0.744	1.367	1.144	1.189	1.716
K-247	181.5	180.2	400.131	402.138	152.046	5265	1	1	Tier 3 zero-reaction											9	31	478	0	1.073	1.254	1.23	1.591	1.041	0.997	1.754	1.183	1.181	1.139	1.236	1.454	1.256	1.216	1.009	1.277	2.114	1.056	1.262	1.264	1.415	1.032	1.322	1.526	1.272	1.273
K-671	311.8	305.4	599.221	603.234	104.058	5207.13	1	2	Tier 3 zero-reaction											1	5	223	0.0233	0.656	0.297	0.734	0.813	0.47	0.814	0.575	0.831	0.289	0.701	0.717	0.314	1.458	1.894	0.3364	0.767	0.774	0.574	0.978	0.433	0.397	0.885	0.301	0.517	0.462	0.444
K-1645	776.2	755	518.341	520.347	270.256	5170.18	1	1	Tier 3 zero-reaction											1	12	197	0	0.874	0.925	1.146	1.161	0.922	0.945	1.092	1.023	0.856	0.9	0.851	0.892	1.224	1.15	0.996	1.072	0.983	0.786	1.12	0.937	0.94	0.915	0.917	0.897	0.988	0.862
K-133	138.6	139.9	456.143	458.15	208.058	5127.91	1	1	Tier 3 zero-reaction											1	40	469	0	0.71	0.737	0.887	0.893	0.6	0.793	0.901	1.11	0.568	0.805	1.084	0.64	0.979	0.698	0.635	0.834	0.843	0.733	1.095	0.707	0.654	0.564	0.732	0.622	0.672	0.671
K-1437	567.9	554.5	567.184	571.197	72.0207	5106.41	1	2	Tier 3 zero-reaction											2	27	455	0.0465	1.099	0.344	0.723	0.874	0.563	1.135	0.727	1.39	0.511	0.583	1.094	0.299	1.422	0.355	0.4728	0.706	1.331	0.832	1.538	0.684	0.561	0.3687	0.642	0.922	0.58	0.262
K-1597	714.4	694.7	474.278	476.285	226.193	5060.67	1	1	Tier 3 zero-reaction											5	14	117	0	0.84	1.228	0.851	1.192	0.796	1.096	1.143	1.009	1.115	1.079	1.172	0.977	1.137	1.198	0.991	0.995	0.971	0.925	1.064	1.116	0.979	1.047	0.905	1.005	1.006	1.159
K-162	150.1	150.1	496.151	498.157	248.066	5013.79	1	1	Tier 3 zero-reaction											1	6	257	0.0698	0.997	0.305	0.878	0.418	1.335	1.4155	1.001	0.49	1.558	1.263	0.794	1.231	0.724	0.661	1.364	0.665	1.435	1.008	0.988	1.472	0.441	0.2962	0.812	1.222	0.932	0.406
K-75	115.3	119.5	361.144	363.151	113.059	4722.43	1	1	Tier 3 zero-reaction											1	2	206	0	1.064	0.837	1.084	1.269	1.842	0.853	0.896	1.373	1.163	0.833	1.006	1.161	0.942	0.87	1.03	1.209	1.136	1.029	1.691	1.14	1.116	0.454	1.408	0.999	0.986	0.591
K-1366	529.1	516.6	639.206	643.218	144.042	4579.46	1	2	Tier 3 zero-reaction											3	43	497	0	0.639	6.772	0.759	1.021	0.505	3.3	0.943	1.912	0.603	0.499	1.387	0.604	0.779	1.007	0.605	1.616	0.453	0.683	0.812	0.654	1.023	1.645	0.552	0.861	0.835	5.484
K-67	110.6	115.4	278.096	280.102	30.0108	4513.2	1	1	Tier 3 zero-reaction											1	12	513	0	0.759	1.001	0.828	1.003	0.636	0.925	0.803	0.918	0.586	0.718	0.949	0.732	0.866	0.879	0.558	1.028	0.869	0.704	1.022	0.817	0.805	0.652	0.558	0.787	0.719	1.002
K-61	106.6	111.9	537.189	539.194	289.103	4501.3	1	1	Tier 3 zero-reaction											1	0	46	0.0233	0.873	0.601	0.955	0.968	1.085	0.664	0.995	0.828	1.163	1.074	0.747	1.538	0.953	0.827	1.31	0.99	0.928	0.996	1.02	0.796	0.896	0.633	1.003	0.978	0.877	0.448
K-785	345.5	337.7	609.226	611.232	361.14	4451.51	1	1	Tier 3 zero-reaction											1	10	312	0	0.495	0.617	1.27	1.374	1.39	0.972	0.641	1.103	1.055	1.307	0.819	0.533	1.46	0.988	0.651	0.908	0.52	0.971	1.089	1.047	0.824	0.668	1.156	1.026	2.089	1.856
K-1027	424.5	415.5	492.253	494.259	244.168	4084.15	1	1	Tier 3 zero-reaction											1	7	121	0	0.764	0.988	1.013	0.978	1.483	0.956	1.066	0.86	1.127	1.106	1.596	1.028	1.249	0.825	0.92	1.41	0.834	1.466	1.077	1.101	0.883	1.055	1.374	0.917	1.145	1.052
K-527	267.4	262.8	413.165	415.17	165.079	4014.88	1	1	Tier 3 zero-reaction											4	48	378	0	2.391	1.802	1.472	2.079	1.403	2.538	1.928	2.025	2.019	1.901	2.481	2.64	2.125	3.152	1.249	2.24	1.32	1.998	2.881	2.193	1.798	2.192	1.68	1.578	2.108	1.82
K-526	267.2	262.6	532.162	534.169	284.077	3945.51	1	1	Tier 3 zero-reaction											1	14	280	0	1.16	0.762	1.027	1.335	0.78	1.049	1.03	1.176	0.859	0.658	1.577	0.984	1.035	0.614	0.776	1.301	0.6	0.882	1.231	0.941	0.726	0.922	0.879	0.81	0.68	0.443
K-1556	670.6	653.9	476.294	478.3	228.208	3926.55	1	1	Tier 3 zero-reaction											2	13	122	0	0.959	1.004	1.302	1.003	0.911	0.739	0.682	0.655	0.766	1.034	0.968	0.584	0.724	2.075	0.783	1.118	1.012	0.79	1.051	0.783	0.965	0.788	1.512	0.976	0.771	1.496
K-1616	730.7	709.9	500.293	502.3	252.207	3898.16	1	1	Tier 3 zero-reaction											2	14	193	0	0.708	1.214	0.981	1.168	0.836	1.041	0.934	1.118	0.822	0.873	1.079	1.003	1.197	1.089	1.072	1.126	0.87	1.033	1.125	1.418	0.896	1.16	0.883	1.085	1.019	1.104
K-1119	453.3	443.3	625.216	627.224	377.131	3846.92	1	1	Tier 3 zero-reaction											2	8	311	0	1.814	1.309	2.255	1.507	1.63	1.203	2.233	1.669	2.189	2.074	1.794	2.315	1.874	2.048	1.818	1.374	2.228	1.69	1.715	2.13	1.753	1.676	1.863	1.64	2.256	1.326
K-1300	511	499.5	406.216	408.222	158.131	3745.87	1	1	Tier 3 zero-reaction											2	11	146	0	0.877	1.398	1.07	1.021	0.775	1.062	0.747	0.798	0.877	0.887	0.891	1.03	1.163	1.376	0.77	1.249	1.009	0.834	0.849	0.729	0.793	1.445	1.222	0.975	1.007	1.064
K-522	266.1	261.5	590.204	592.209	342.119	3501.49	1	1	Tier 3 zero-reaction											13	51	676	0	1.413	0.922	1.175	1.263	1.101	1.293	0.595	1.077	0.991	0.953	1.459	1.154	0.942	1.248	1.302	1.151	1.389	0.81	1.253	1.037	1.52	1.398	1.377	1.055	0.77	1.137
K-516	262.6	258.2	278.108	280.115	30.0231	2.01965e+06	1	1	Unidentified														0	0.991	0.956	1.01	1.098	0.913	0.952	0.953	1.074	0.93	0.857	1.018	1.052	1.08	1.032	0.948	1.05	0.964	0.983	1.058	1.021	1.039	0.966	0.971	1.045	1.068	0.948
K-836	360.2	350	322.147	324.154	74.0621	454650	1	1	Unidentified														0	0.858	0.656	0.966	0.815	0.662	0.988	1.175	0.787	0.902	0.726	0.903	1.532	1.21	0.391	1.285	1.069	0.765	0.972	1.374	0.949	1.002	0.301	0.812	1.191	1.088	0.485
K-484	255.5	251.6	322.111	324.118	74.0256	223041	1	1	Unidentified														0	1.107	0.335	1.125	1.068	0.772	0.441	0.688	1.086	1.088	1.438	0.827	1.09	0.934	0.189	0.843	0.626	1.066	0.701	1.089	0.737	1.018	0.124	1.124	0.783	0.946	0.563
K-462	249.3	245.6	308.095	310.102	60.01	180971	1	1	Unidentified														0	0.444	0.328	0.41	0.292	1.894	1.671	0.636	0.25	3.106	0.361	0.609	3.468	0.638	0.125	3.728	0.348	0.601	0.776	0.308	0.722	0.911	0.232	0.716	0.661	1.294	0.241
K-152	145	145.6	330.088	332.095	82.0031	130501	1	1	Unidentified														0	0.906	1.503	0.87	0.964	0.455	0.715	0.929	0.895	0.56	0.928	0.94	0.454	0.755	0.863	0.463	0.788	1.263	0.768	1.276	0.876	0.477	0.984	0.511	0.625	0.72	1.02
K-566	281.9	276.3	322.111	324.117	74.0256	128577	1	1	Unidentified														0	0.946	0.469	1.027	1.065	0.978	0.48	0.806	0.844	1.229	0.981	0.834	1.235	1.045	0.159	1.184	0.788	0.901	0.975	0.992	0.836	0.982	0.144	1.107	0.913	1.043	0.465
K-1438	568.3	554.8	635.456	639.463	140.293	119626	1	2	Unidentified														0	0.737	0.978	0.269	0.904	0.548	0.77	0.7	0.604	0.695	0.726	0.803	0.615	0.762	0.782	0.659	0.816	0.601	0.7	0.304	0.636	0.747	0.807	0.654	0.659	0.692	0.721
K-539	269.7	264.9	322.111	324.118	74.0256	116651	1	1	Unidentified														0	1.115	0.356	1.129	1.108	0.792	0.426	0.686	1.13	1.063	1.239	0.788	1.118	0.91	0.168	0.892	0.689	0.975	0.773	1.095	0.775	1.041	0.123	1.237	0.81	1.205	0.501
K-430	236.1	232.8	308.095	310.102	60.0099	110999	1	1	Unidentified														0	0.443	0.35	0.434	0.262	1.762	1.573	0.574	0.264	2.854	0.357	0.647	3.209	0.621	0.195	3.43	0.346	0.607	0.818	0.364	0.719	0.902	0.264	0.701	0.647	1.243	0.249
K-375	219.1	216.4	272.052	274.059	23.967	86692.7	1	1	Unidentified														0	0.558	0.546	0.584	0.701	0.5	0.659	0.554	0.663	0.53	0.524	0.679	0.682	0.687	0.585	0.555	0.704	0.532	0.518	0.637	0.56	0.696	0.545	0.637	0.646	0.637	0.582
K-973	405.5	397.2	273.043	275.05	24.9577	75481.1	1	1	Unidentified														0	0.978	0.653	1.322	1.084	1.609	0.891	1.168	1.235	1.099	0.854	1.157	1.259	1.081	0.929	1.008	0.945	0.731	1.346	1.214	0.676	0.963	0.688	1.318	0.679	0.893	0.767
K-985	406.8	398.5	507.134	511.145	11.9704	68391.5	1	2	Unidentified														0	1.508	0.816	1.483	1.165	1.749	0.979	1.145	1.547	1.158	0.899	1.26	1.382	1.259	1.366	1.088	0.897	1.328	1.478	1.653	0.798	1.018	0.884	1.267	0.803	1.039	0.843
K-77	116.2	120.4	321.163	323.17	73.078	43028.6	1	1	Unidentified														0	0.644	0.484	0.75	0.629	0.885	0.658	0.945	0.517	1.484	1.473	0.697	1.146	0.792	0.135	1.395	0.66	0.648	0.945	0.777	0.748	1.54	0.156	0.85	0.719	0.854	0.427
K-969	402.5	394.3	577.155	581.168	81.9919	39117.5	1	2	Unidentified														0	1.209	0.633	0.769	0.427	0.372	0.097	1.006	0.502	0.42	1.234	0.706	0.322	0.802	0.124	0.265	0.461	2.433	0.644	1.47	1.021	0.152	0.133	0.436	0.588	0.356	0.333
K-227	173.2	172.4	330.088	332.095	82.0032	38510.8	1	1	Unidentified														0	0.657	0.993	0.846	0.735	0.625	0.657	0.736	1.221	0.702	1.202	0.578	0.845	0.929	1.246	0.531	0.428	0.566	0.699	0.625	0.722	0.409	1.817	0.534	0.545	0.809	0.881
K-619	298.2	291.9	278.108	280.114	30.0226	33998.8	1	1	Unidentified														0	0.968	1.221	0.909	1.103	0.846	0.841	0.929	1.059	0.776	0.929	1.089	0.846	1.08	1.128	0.812	1.009	0.961	0.878	0.907	0.905	0.923	0.72	0.838	0.962	0.906	0.973
K-489	258.3	254.2	280.147	282.152	32.0617	33654.5	1	1	Unidentified														0.0233	1.416	0.883	1.59	1.427	1.293	0.691	1.634	1.175	1.161	1.481	1.269	1.799	1.242	0.5772	1.626	1.267	1.488	1.565	1.367	1.323	1.129	1.204	1.456	1.683	2.241	0.857
K-446	241.9	238.4	505.188	509.202	10.0248	31504.3	1	2	Unidentified														0	0.885	0.798	0.914	0.904	0.929	0.89	0.833	1.101	0.483	0.658	1.175	0.596	1.072	0.82	0.368	0.74	0.867	0.64	1.208	0.546	0.68	0.521	0.644	0.504	0.393	0.796
K-357	213	210.4	491.172	495.186	-3.9909	30401.2	1	2	Unidentified														0	1.074	0.525	1.026	1.127	0.914	0.847	0.908	1.092	0.796	0.75	1.351	0.736	1.256	0.882	0.459	0.807	1.157	0.798	1.398	0.804	0.935	0.491	0.939	0.693	0.729	0.821
K-1162	473.1	462.7	277.075	279.082	28.9901	29667	1	1	Unidentified														0	1.196	1.01	0.984	0.763	1.106	0.695	1.052	0.842	0.914	0.969	1.167	0.727	0.854	0.386	0.805	0.697	1.223	0.786	1.075	1.051	1.144	0.442	0.925	0.764	0.916	0.634
K-699	320.4	314	306.116	308.123	58.0306	20616.3	1	1	Unidentified														0	0.702	1.132	0.917	0.857	0.649	0.881	0.857	0.926	0.798	0.82	0.972	0.71	0.86	0.99	0.569	0.8	0.89	0.785	0.848	0.735	0.717	1.075	0.778	0.641	0.644	0.993
K-346	206.6	204.1	495.217	499.231	0.054	19951.7	1	2	Unidentified														0	0.839	0.8	1.104	0.753	0.66	1.102	1.039	0.989	0.391	0.668	1.114	0.531	0.977	0.907	0.267	0.616	0.889	0.503	1.394	0.481	0.378	0.55	0.75	0.491	0.287	0.722
K-1192	481.1	470.5	541.182	545.191	46.0184	15750.5	1	2	Unidentified														0	1.245	2.476	1.211	1.534	1.249	2.161	1.66	0.997	1.499	1.497	1.291	1.289	1.604	1.264	1.235	1.425	1.122	1.662	1.199	1.383	1.881	2.334	1.419	1.186	1.315	1.862
K-322	200.1	197.8	491.172	495.186	-3.9912	15601.9	1	2	Unidentified														0	1.062	0.72	0.931	0.994	0.826	0.9	0.894	1.162	0.506	0.681	1.188	0.643	1.182	1.013	0.417	0.88	0.912	0.651	1.374	0.573	0.762	0.565	0.697	0.496	0.629	0.938
K-85	119.7	123.4	289.1	291.107	41.0152	14426.9	1	1	Unidentified														0	0.601	0.339	0.34	0.834	0.649	0.492	0.556	0.774	0.821	0.437	0.877	0.428	0.732	0.192	0.612	1.005	0.879	0.635	0.404	0.591	1.828	0.315	0.632	0.805	0.92	0.383
K-509	259.7	255.5	303.135	305.142	55.0494	13698.1	1	1	Unidentified														0	1.23	0.495	1.463	0.802	1.221	0.445	1.375	0.976	1.179	1.387	0.944	1.264	1.04	0.339	1.31	1.038	1.044	1.023	0.909	1.156	0.896	0.415	1.089	1.238	1.131	0.464
K-132	138	139.4	360.11	362.117	112.025	12641.6	1	1	Unidentified														0	0.892	0.606	0.823	1.136	0.63	0.585	0.776	1.058	0.567	0.661	0.966	0.64	1.238	0.535	0.588	0.814	0.851	0.685	1.384	0.732	0.722	0.565	0.704	0.743	0.677	0.522
K-116	133.5	135.5	273.067	275.074	24.9816	12495.7	1	1	Unidentified														0	1.149	1.015	0.729	1.071	0.733	0.679	0.856	1.155	0.462	0.653	0.838	0.502	1.554	0.371	0.441	0.915	0.886	0.538	1.153	0.704	0.497	0.509	0.554	0.77	0.583	1.116
K-1432	564.9	551.4	292.111	294.118	44.0257	12238.6	1	1	Unidentified														0	0.34	1.032	0.486	0.587	0.308	0.616	0.812	0.702	0.373	0.742	0.748	0.229	0.706	2.339	0.293	0.423	0.69	0.767	0.969	0.142	0.268	1.088	0.273	0.488	0.324	1.226
K-1173	477.3	466.8	380.331	382.338	132.246	12052.9	1	1	Unidentified														0	0.96	0.72	1.158	1.273	0.598	0.717	0.734	0.822	0.564	0.884	0.942	0.497	0.853	0.815	0.535	1.147	0.957	0.573	0.573	0.458	0.885	0.654	0.622	0.614	0.493	1.054
K-27	92.7	99.7	428.393	430.401	180.308	11727.5	1	1	Unidentified														0	0.543	1.567	1.035	0.799	1.034	1.138	0.757	1.224	0.58	0.737	0.865	1	0.88	1.451	0.899	0.982	0.698	0.798	0.892	0.567	0.838	1.66	0.821	0.63	0.644	1.696
K-954	399	390.8	624.28	628.292	129.117	11432.1	1	2	Unidentified														0	0.389	0.503	0.44	0.511	0.416	0.449	0.419	0.494	0.475	0.429	0.518	0.411	0.361	0.559	0.394	0.473	0.404	0.445	0.493	0.407	0.55	0.347	0.416	0.424	0.491	0.473
K-1209	485.7	474.9	277.145	279.152	29.0602	11304.4	1	1	Unidentified														0.0233	1.488	0.3	1.472	0.484	1.533	0.114	1.266	0.54	1.65	1.993	0.609	1.605	1.093	0.098	1.864	0.529	1.761	1.351	0.857	2.393	0.618	0.0725	1.38	1.417	1.079	0.15
K-733	330	323.5	292.1	294.107	44.0152	11039	1	1	Unidentified														0	1.044	1.367	1.034	0.908	1.038	1.182	1.3	0.836	0.845	0.905	1.183	1.08	0.706	1.368	0.707	0.777	0.712	1.043	0.84	0.868	1.021	2.514	0.843	0.66	0.941	2.027
K-848	365.2	355.1	576.214	580.227	81.0505	10974.4	1	2	Unidentified														0	0.766	0.51	0.511	1.202	0.574	0.73	0.619	0.982	0.463	0.515	0.718	0.568	1.138	0.396	0.474	0.836	1.16	0.449	1.193	0.832	0.839	0.207	0.398	0.676	0.496	0.358
K-617	297.9	291.6	292.123	294.13	44.0383	10773.7	1	1	Unidentified														0	1.383	1.317	1.198	1.193	1.107	1.256	0.936	1.183	1.023	1.009	1.183	1.195	1.579	1.17	0.921	1.108	0.888	1.27	1.036	1.124	1.022	1.194	1.096	1.318	1.241	1.096
K-282	190.6	188.6	274.032	276.038	25.9465	10547.9	1	1	Unidentified														0	1.135	0.959	1.05	1.018	0.951	1.131	0.996	1.098	0.923	0.943	1.035	0.917	1.168	0.867	0.925	0.998	1.157	1.104	1.085	0.97	1.124	0.947	1.084	1.033	1.084	1.053
K-104	128.6	131.2	274.021	276.028	25.9358	10468.1	1	1	Unidentified														0	1.03	1.017	1.073	1.172	0.919	1.023	0.992	1.068	0.969	0.871	1.031	1.073	1.116	1.031	0.935	1.06	0.989	1.01	1.087	0.994	1.018	0.97	1.027	1.011	1.144	0.972
K-203	165.9	165.3	310.111	312.118	62.0257	10466.6	1	1	Unidentified														0	1.309	0.374	1.103	0.78	1.004	0.464	0.908	0.559	1.73	1.037	0.978	1.598	0.838	0.587	1.231	1.467	0.883	0.77	1.28	0.702	1.139	0.729	1.969	1.556	0.695	0.611
K-412	234.2	231	273.067	275.073	24.9815	10252.4	1	1	Unidentified														0	0.949	1.007	0.994	0.916	1.257	1.121	1.033	0.726	1.148	0.677	1.351	1.499	1.018	1.097	1.482	0.709	0.925	0.901	0.767	1.023	1.26	1.211	0.903	1.158	1.091	0.822
K-812	354.7	345.4	280.038	282.045	31.9527	9975.51	1	1	Unidentified														0	1.034	0.922	1.008	0.927	0.856	0.878	1.028	0.891	1.04	1.112	1.022	1.006	1.176	0.575	0.915	0.999	1.022	0.971	1.051	1.051	1.412	0.777	0.926	1	1.028	0.844
K-305	194	191.8	330.088	332.095	82.0027	9334.68	1	1	Unidentified														0	0.943	0.972	1.08	0.947	0.789	0.934	0.886	1.13	0.915	0.935	0.96	0.961	0.993	0.973	0.764	0.927	0.865	0.953	1.035	0.944	0.988	1.222	0.797	0.865	0.972	0.984
K-618	297.9	291.7	280.05	282.057	31.9647	9087.06	1	1	Unidentified														0.0465	1.04	0.606	1.298	0.626	1.704	0.451	1.212	0.909	1.162	1.257	1.036	1.405	1.062	0.59	1.705	0.815	1.113	0.846	0.593	1.033	0.87	0.951	1.143	1.298	1.314	0.482
K-950	398.1	389.9	531.178	535.192	36.0149	9042.58	1	2	Unidentified														0	0.721	1.242	1.011	0.83	0.729	0.758	0.88	1.272	0.39	0.979	0.781	0.355	1.165	1.062	0.365	0.889	0.74	0.598	1.269	0.48	0.405	0.694	0.644	0.437	0.344	0.819
K-296	192.7	190.6	427.95	429.956	179.865	9030.51	1	1	Unidentified														0	0.675	0.729	0.841	0.81	0.726	0.945	0.787	0.947	0.655	0.746	0.886	0.549	0.938	0.899	0.492	0.721	0.657	0.601	1.003	0.589	0.743	0.734	0.659	0.532	0.57	0.728
K-138	140.3	141.5	280.038	282.044	31.9527	8845.16	1	1	Unidentified														0	0.981	1.11	1.14	1.065	0.93	1.053	0.987	1.085	0.824	0.878	1.033	1.053	1.089	1.139	1.001	1.072	0.963	1.045	1.146	1.027	0.981	1.051	1.027	1.158	1.136	1.02
K-260	184.8	183.3	316.085	318.091	67.9995	8725.48	1	1	Unidentified														0.1163	0.911	0.852	0.926	0.838	0.799	0.87	0.848	1.148	0.7558	0.9	1.048	0.594	0.913	0.96	0.545	0.79	0.85	0.559	0.929	1.0194	0.672	0.6601	0.695	0.6	0.614	0.883
K-871	371.7	362.3	568.233	572.243	73.0695	8707.42	1	2	Unidentified														0	0.344	0.552	0.653	0.599	0.306	0.561	0.54	0.461	0.334	0.682	0.592	0.481	0.439	0.541	0.342	0.554	0.338	0.366	0.651	0.438	0.546	0.368	0.39	0.263	0.273	0.449
K-982	406.3	398	523.106	527.119	27.9425	8545.03	1	2	Unidentified														0	0.764	0.733	1.523	1.054	1.371	1.25	1.355	1.352	1.274	0.952	1.225	1.401	1.098	1.082	0.976	0.982	0.742	1.307	1.172	0.762	0.989	0.819	1.195	0.749	1.128	0.89
K-605	294.1	287.9	560.272	564.284	65.1086	8415.92	1	2	Unidentified														0	0.816	0.679	0.524	1.002	0.744	0.77	0.499	0.768	0.631	0.609	0.573	0.689	0.901	0.605	0.723	0.648	0.648	0.607	0.757	1.073	0.805	0.5	0.889	0.992	0.588	0.678
K-1647	777.5	756.4	280.038	282.045	31.9525	8369.31	1	1	Unidentified														0	1.141	1.07	1.007	0.996	1.002	1.021	1	1.256	0.829	0.876	0.917	1.112	1.099	1.159	1.259	1.027	1.043	0.885	1.029	0.97	1.197	1.013	1.077	1.123	1.055	1.115
K-182	157.8	157.4	274.155	276.162	26.0697	8334.18	1	1	Unidentified														0	0.302	2.386	0.611	0.275	1.984	4.158	0.753	0.275	1.874	0.493	0.955	2.476	0.45	2.531	2.561	0.315	0.319	0.845	0.233	0.387	0.583	7.603	0.825	0.42	0.873	1.448
K-10	85.5	88.6	280.038	282.045	31.9527	8231.94	1	1	Unidentified														0	0.85	1.628	1.108	1.029	1.174	1.111	0.958	1.319	0.801	0.805	0.905	1.006	1.003	1.39	1.014	1.072	0.724	0.854	1.138	0.816	0.99	1.371	1.029	0.968	0.878	1.615
K-784	344.5	336.8	528.168	532.181	33.0044	8176.8	1	2	Unidentified														0	0.67	1.127	0.315	0.39	0.24	0.954	0.542	0.665	0.21	0.731	0.689	0.237	0.748	0.673	0.115	0.48	0.735	0.22	0.677	0.347	0.402	0.56	0.203	0.189	0.298	1.177
K-188	159.9	159.4	522.14	526.15	26.9771	8045.51	1	2	Unidentified														0	1.247	2.06	0.909	1.178	0.537	0.945	0.918	1.123	0.92	1.087	1.433	0.708	1.038	0.897	0.711	0.957	1.124	0.832	1.551	1.598	1.554	0.639	1.1	1.213	1.418	1.018
K-1025	422.8	414	499.147	503.16	3.9837	7974.7	1	2	Unidentified														0	0.7	0.746	0.873	0.772	0.611	0.446	0.695	1.211	0.443	0.691	0.8	0.384	0.977	0.361	0.412	0.609	0.944	0.561	1.07	0.576	0.453	0.313	0.659	0.613	0.605	0.735
K-418	234.6	231.4	277.064	279.071	28.9789	7867.69	1	1	Unidentified														0	0.915	1.09	0.916	0.992	1.235	1.109	0.709	0.718	1.079	0.674	1.026	1.36	0.972	1.112	1.313	0.709	0.942	1.002	0.607	1.166	1.234	1.131	0.893	0.948	1.431	0.945
K-311	194.8	192.5	419.951	421.957	171.866	7841.29	1	1	Unidentified														0	0.935	0.92	1.193	1.04	1.082	0.923	1.043	0.974	0.894	0.829	1.128	1.141	1.11	1.089	0.96	1.058	1.076	0.982	1.115	1.038	1.095	1.054	0.969	1.129	1.02	0.955
K-421	234.7	231.5	289.032	291.039	40.9468	7647.94	1	1	Unidentified														0	0.962	1.011	0.808	0.925	1.211	1.246	0.803	0.697	1.232	0.456	1.129	1.527	1.005	1.163	1.169	0.783	0.806	0.8	0.655	0.889	1.227	1.254	0.835	0.976	1.147	0.781
K-504	259.5	255.3	272.071	274.078	23.9859	7481.7	1	1	Unidentified														0	1.061	0.642	1.406	1.027	1.187	0.449	1.378	0.867	1.666	1.188	1.138	1.093	1.1	0.392	1.308	1.034	0.978	1.101	0.947	1.484	0.873	0.416	1.229	0.988	1.047	0.532
K-900	381.8	373.6	525.799	529.809	30.6356	7417.04	1	2	Unidentified														0	1.231	0.769	1.139	1.322	1.169	0.896	0.998	1.531	1.431	1.009	1.041	1.458	1.434	1.673	0.722	1.082	1.375	1.3	2.344	1.625	1.157	0.997	1.044	1.434	1.251	1.025
K-816	355.4	346	334.042	336.049	85.9565	7359.08	1	1	Unidentified														0	1.03	0.822	1.006	1.169	0.431	0.889	0.956	1.469	0.856	0.802	1.039	0.734	0.839	0.269	0.904	1.635	1.214	0.967	1.499	1.121	1.475	0.26	0.786	1.026	1.278	0.484
K-242	178.9	177.8	274.021	276.028	25.9359	7229.21	1	1	Unidentified														0	1.051	1.096	0.981	1.08	0.913	0.977	0.973	1.149	0.961	0.868	1.096	1.167	1.078	1.016	0.991	1.036	1.068	1.042	1.077	1.035	1.108	1.038	0.956	1.029	1.078	0.854
K-978	406.1	397.7	289.017	291.024	40.9316	7172.96	1	1	Unidentified														0	0.871	0.599	1.381	1.217	1.623	1.371	1.266	1.505	1.231	0.882	1.041	1.421	0.878	1.075	1.302	1.117	0.763	1.157	1.214	0.669	1.019	0.775	1.353	0.803	0.88	0.728
K-492	258.6	254.6	310.167	312.173	62.0816	7060.27	1	1	Unidentified														0	1.084	0.511	1.318	0.89	1.194	0.69	1.29	0.985	1.26	1.245	1.151	1.285	1.23	0.199	1.518	1.295	0.994	1.009	0.97	1.179	1.113	0.484	0.954	1.08	1.14	0.578
K-353	209.1	206.6	280.101	282.107	32.016	6931.85	1	1	Unidentified														0	1.304	1.237	1.832	1.878	1.359	2.144	1.487	1.449	1.77	1.682	1.261	1.643	2.029	1.505	1.661	1.44	1.5	1.69	1.519	1.5	1.259	1.1	1.572	1.163	2.164	1.18
K-1297	509.4	498.1	535.132	539.146	39.9687	6790.22	1	2	Unidentified														0	2.022	1.229	1.016	1.201	1.297	1.339	1.792	0.899	0.991	1.978	1.005	1.629	2.005	1.37	1.078	0.766	1.695	1.559	1.313	1.723	1.779	0.983	1.209	0.972	1.173	1.276
K-525	266.9	262.2	506.191	510.204	11.0279	6520.13	1	2	Unidentified														0	1.148	0.279	1.166	0.924	1.321	0.831	1.013	1.197	0.957	0.963	1.084	0.839	1.203	1.134	0.698	0.71	1.08	0.912	1.22	0.804	0.679	0.689	1.015	0.724	0.91	0.451
K-1362	528.1	515.6	500.329	504.345	5.1661	6453.52	1	2	Unidentified														0.0233	0.71	0.759	2.159	0.773	0.93	0.812	0.773	1.039	0.668	0.751	0.916	0.985	0.988	0.641	0.674	0.939	0.916	0.722	2.191	1.076	0.866	0.67	0.729	1.375	0.885	0.825
K-409	233.4	230.3	524.151	528.163	28.9874	6444.07	1	2	Unidentified														0	1.879	0.892	0.851	0.674	1.137	0.56	1.676	0.941	0.632	1.023	1.528	0.37	0.68	0.714	0.307	0.648	1.387	0.699	0.823	0.365	0.751	0.629	0.945	0.448	0.499	0.987
K-498	259.1	255	296.024	298.03	47.9383	6367.29	1	1	Unidentified														0	1.334	0.615	1.374	0.863	1.471	0.463	1.162	0.88	1.009	1.53	0.908	1.071	0.801	0.344	1.238	1.295	0.992	1.192	0.913	1.154	1.078	0.6	1.194	1.159	1.011	0.496
K-781	344	336.4	506.185	510.199	11.022	6279.86	1	2	Unidentified														0.0233	0.767	0.996	0.39	0.566	0.347	0.821	0.903	0.746	0.231	0.553	0.654	0.292	0.672	0.611	0.241	0.454	0.626	0.56	0.804	0.323	0.394	0.815	0.3019	0.215	0.195	1.107
K-1392	543.5	530.1	591.173	595.187	96.0103	6029.47	1	2	Unidentified														0.0233	1.361	0.392	1.549	0.496	1.281	1.534	2.031	0.532	1.575	2.119	0.829	1.919	1.105	0.445	1.666	0.432	2.002	1.269	0.81	2.394	0.697	0.502	1.315	1.39	1.184	1.51
K-571	284.5	278.8	292.145	294.152	44.0601	6000.66	1	1	Unidentified														0.0233	1.135	0.605	1.031	0.5	1.05	0.344	1.286	0.514	1.282	1.531	0.706	1.612	0.955	0.633	1.306	0.636	1.447	1.06	0.644	1.558	0.929	0.7276	1.102	1.242	1.185	0.766
K-335	204.7	202.3	288.077	290.084	39.9921	5863.23	1	1	Unidentified														0	0.977	1.016	1.169	1.1	0.984	0.912	0.956	1.061	0.89	0.894	1.036	1.038	1.001	1.049	0.994	1.066	0.978	0.973	1.114	1.078	1.103	0.988	0.945	0.982	1.072	0.948
K-906	383.2	375.2	279.044	281.05	30.9584	5812.89	1	1	Unidentified														0.0233	0.77	1.111	0.655	0.534	0.369	1.177	0.714	1.222	0.355	1.263	0.748	0.269	0.797	0.684	0.2015	0.672	0.6	0.39	1.074	0.314	0.551	0.562	0.392	0.361	0.33	0.47
K-1466	578.3	564.9	546.37	550.387	51.2073	5775.08	1	2	Unidentified														0	2.129	1.124	0.875	1.304	1.317	1.39	1.751	1.452	1.744	1.192	1.408	2.005	2.661	1.528	1.315	2.087	1.456	1.442	1.273	2.086	1.476	1.608	1.589	1.647	1.414	2.155
K-474	253.1	249.3	299.147	301.154	51.0613	5751.93	1	1	Unidentified														0	1.672	1.808	0.853	1.323	0.885	2.008	4.621	2.321	2.199	1.822	1.057	3.461	2.454	1.553	1.006	1.86	1.633	3.4	2.12	3.341	1.859	1.956	1.387	1.338	1.495	1.299
K-1509	611.6	597.1	286.293	288.301	38.2081	5687.69	1	1	Unidentified														0	0.304	0.907	0.933	0.317	0.579	1.737	0.672	0.997	0.952	0.912	0.799	0.659	0.77	0.777	0.602	1.049	0.684	1.053	0.504	1.078	1.213	0.588	0.637	0.802	0.619	0.69
K-866	370.9	361.4	545.078	549.092	49.9152	5622.98	1	2	Unidentified														0	0.789	0.701	0.743	0.59	0.62	0.784	0.692	0.788	0.425	0.916	0.651	0.681	0.878	0.773	0.645	0.9	0.682	0.683	1.055	0.761	0.747	0.592	0.598	0.833	0.559	0.741
K-779	343.4	335.9	274.021	276.027	25.936	5594.58	1	1	Unidentified														0	0.931	0.83	0.987	1.281	0.964	1.079	1.04	1.173	0.892	0.725	0.92	1.112	1.034	1.126	1.006	0.928	0.94	1.356	1.015	1.174	1.233	0.769	1.041	0.891	1.086	1.028
K-28	92.8	99.7	349.053	351.06	100.968	5488.04	1	1	Unidentified														0	0.755	1.514	0.998	0.928	1.01	1.61	0.966	1.175	0.93	0.856	1.05	1.103	1.03	1.566	0.984	1.269	0.765	0.99	1.041	0.785	0.956	1.647	1.012	0.903	0.949	1.558
K-1016	417.2	408.6	280.037	282.045	31.9522	5416.17	1	1	Unidentified														0	0.914	1.149	0.868	1.291	0.763	0.669	1.007	1.184	0.799	0.758	1.158	0.758	0.85	0.671	0.73	0.957	0.954	0.878	1.217	0.695	0.868	0.612	0.904	0.969	0.842	0.747
K-1174	477.9	467.3	513.162	517.176	17.9993	5379.18	1	2	Unidentified														0	0.398	0.977	0.666	0.534	0.509	0.437	0.828	1.036	0.234	0.501	0.58	0.196	0.882	0.304	0.22	0.562	0.547	0.58	0.692	0.158	0.243	0.224	0.325	0.271	0.258	0.912
K-465	249.9	246.2	522.237	526.253	27.0744	5370.24	1	2	Unidentified														0	1.485	1.487	1.514	1.584	1.545	1.603	1.781	1.392	1.54	1.883	1.224	1.709	1.393	2.21	1.899	1.883	1.708	1.335	1.889	1.503	1.668	1.836	1.302	1.696	1.654	1.63
K-447	242.3	238.9	521.162	525.175	25.9987	5367.07	1	2	Unidentified														0	0.973	0.88	0.936	0.937	0.728	0.851	0.811	1.174	0.584	0.721	1.003	0.517	0.982	1.031	0.424	0.842	0.994	0.701	1.193	0.521	0.708	0.72	0.743	0.482	0.598	0.862
K-1015	417.2	408.6	273.043	275.05	24.9579	5254.65	1	1	Unidentified														0	0.703	1.051	1.024	0.95	0.902	0.633	1.087	1.959	0.688	0.852	1.192	0.774	1.008	0.546	0.79	0.572	0.684	1.103	1.145	0.783	0.88	0.668	0.956	1.077	0.676	0.89
K-684	313.7	307.4	539.139	543.153	43.9757	5111.15	1	2	Unidentified														0	0.962	0.736	0.531	0.988	0.532	0.511	0.871	0.927	0.594	0.973	1.107	0.71	1.03	0.538	0.587	0.966	1.348	0.656	1.223	0.924	0.877	0.638	0.678	0.588	0.785	0.877
K-1189	480.8	470.2	554.838	558.849	59.6746	5094.7	1	2	Unidentified														0	1.3	1.245	2.335	1.974	1.595	1.718	0.972	1.23	2.118	0.987	1.374	2.291	1.684	1.72	1.298	1.698	1.687	1.124	1.885	2.382	0.945	1.291	1.048	1.457	1.354	1.366
K-473	252.7	248.9	491.107	495.12	-4.0563	4881.97	1	2	Unidentified														0	0.721	1.171	0.792	0.553	0.546	1.015	0.934	0.795	0.447	0.799	0.599	0.682	0.623	0.883	0.539	0.488	0.623	0.543	0.996	0.621	0.585	1.042	0.585	0.628	0.422	1.364
K-425	235	231.9	346.042	348.049	97.9569	4754.63	1	1	Unidentified														0	1.119	1.061	0.827	0.898	1.369	1.459	0.87	0.539	1.493	0.537	1.09	1.244	0.97	1.005	1.256	0.62	0.971	0.92	0.732	1.178	1.304	0.967	0.876	1.07	1.288	0.819
K-1611	724	703.6	504.284	508.296	9.1205	4749.13	1	2	Unidentified														0	0.748	0.866	0.474	0.699	0.782	0.543	1.009	0.918	0.695	0.628	0.812	1.086	0.738	0.805	0.595	0.727	0.957	1.114	0.723	1.023	1.314	0.991	0.669	0.873	0.788	0.652
K-537	269.4	264.6	515.151	519.164	19.9878	4714.27	1	2	Unidentified														0	1.02	1.037	1.63	1.02	1.074	0.827	1.233	1.102	0.732	0.951	1.316	0.595	1.15	1.152	0.757	0.901	1.343	1.022	1.678	0.378	0.807	0.755	1.246	0.556	0.608	1.308
K-1124	454.7	444.7	569.189	573.202	74.0256	4539.05	1	2	Unidentified														0	0.849	1.628	0.762	1.399	0.581	1.202	0.897	0.886	0.598	0.991	1.394	0.557	0.973	1.404	0.549	1.102	0.905	0.865	0.997	0.49	1.226	1.045	0.84	0.772	0.748	1.385
K-899	381.6	373.4	783.956	787.967	288.793	4098.1	1	2	Unidentified														0	1.115	1.18	0.844	1.305	1.006	1.282	0.863	0.776	0.915	0.791	1.53	1.023	1	2.21	0.559	1.023	1.324	0.895	1.706	3.082	0.921	1.303	0.943	0.76	1.11	1.031
[truncated: 11 more columns]
